# Supplementary material for: Progressive mechanical and structural changes in anterior cerebral arteries with Alzheimer’s disease
Source: Alzheimers Res Ther. 2023 Oct 27;15:185. doi: 10.1186/s13195-023-01331-5 (PMC10605786; doi:10.1186/s13195-023-01331-5)
Supplement: Supplementary file 1 — Additional file 1. [file 13195_2023_1331_MOESM1_ESM.csv]

Protein Group	Protein ID	Accession	-10lgP	Coverage (%)	Coverage (%) 3399_01	Coverage (%) 3399_02	Coverage (%) 3399_03	Coverage (%) 3484_02	Coverage (%) 3484_03	Coverage (%) 3849_01	Coverage (%) 3849_02	Coverage (%) 3849_03	Coverage (%) 4312_01	Coverage (%) 4312_02	Coverage (%) 4312_03	Coverage (%) 4371_01	Coverage (%) 4371_02	Coverage (%) 4371_03	Coverage (%) 4406_01	Coverage (%) 4406_02	Coverage (%) 4406_03	Coverage (%) 4484_01	Coverage (%) 4484_02	Coverage (%) 4484_03	Coverage (%) 5289_01	Coverage (%) 5289_03	Coverage (%) 6313_01	Coverage (%) 6313_02	Coverage (%) 6313_03	Coverage (%) 6401_01	Coverage (%) 6401_02	Coverage (%) 6401_03	Coverage (%) 6474_01	Coverage (%) 6474_02	Area 3399_01	Area 3399_02	Area 3399_03	Area 3484_02	Area 3484_03	Area 3849_01	Area 3849_02	Area 3849_03	Area 4312_01	Area 4312_02	Area 4312_03	Area 4371_01	Area 4371_02	Area 4371_03	Area 4406_01
4	3	P21333|FLNA_HUMAN	507.46	67	48	51	50	57	56	41	41	41	43	45	45	43	44	40	54	55	53	56	53	54	48	49	42	40	43	55	54	52	48	49	2.9872E9	2.7196E9	2.8552E9	4.4333E9	4.5529E9	1.6398E9	1.4451E9	1.429E9	3.5723E9	3.5712E9	3.7014E9	1.609E9	1.5978E9	1.4041E9	7.8429E9
2	1	P08123|CO1A2_HUMAN	507.40	72	69	69	68	65	64	67	68	67	64	66	61	55	56	58	52	51	49	54	57	57	67	67	58	55	57	66	66	66	48	47	3.6256E10	3.5343E10	3.5586E10	2.5255E10	2.4648E10	2.6833E10	2.7432E10	2.3974E10	2.1602E10	2.1954E10	2.2301E10	4.1511E9	3.7231E9	3.1663E9	3.198E9
1	2	P02452|CO1A1_HUMAN	500.13	66	60	58	58	53	54	56	57	56	52	54	53	48	48	47	46	47	47	47	48	47	57	56	50	49	49	55	55	56	44	45	6.585E10	6.393E10	6.5637E10	3.919E10	4.077E10	4.7965E10	4.5014E10	4.4221E10	3.6639E10	3.901E10	4.0724E10	8.0805E9	7.6949E9	7.2819E9	5.6435E9
3	4	P02461|CO3A1_HUMAN	457.62	60	53	52	52	48	47	54	56	56	48	49	48	47	46	46	49	48	48	46	46	45	49	50	47	49	44	48	49	48	45	45	2.2937E10	2.1851E10	2.2979E10	1.5562E10	1.6201E10	2.992E10	2.9629E10	2.8439E10	2.2216E10	2.1167E10	2.4364E10	7.1935E9	7.3139E9	6.5206E9	1.1352E10
15	7	P02751|FINC_HUMAN	420.68	54	24	23	23	39	36	22	23	23	30	29	31	23	22	22	29	29	29	28	29	31	29	30	30	28	28	35	36	37	32	34	5.5676E8	5.0137E8	5.4022E8	1.8245E9	1.9781E9	7.0264E8	6.4778E8	6.1897E8	1.266E9	1.2893E9	1.3426E9	6.7548E8	6.4871E8	5.8566E8	1.7685E9
11	6	P12111|CO6A3_HUMAN	419.65	46	31	34	32	42	40	28	28	26	27	30	28	32	34	33	32	32	32	27	28	27	36	36	29	29	29	34	35	33	32	34	1.7109E9	1.6489E9	1.7613E9	2.9051E9	2.9742E9	1.683E9	1.569E9	1.5291E9	1.2439E9	1.6092E9	1.3158E9	1.9302E9	1.9092E9	1.7622E9	3.0272E9
16	11	P98160|PGBM_HUMAN	409.05	41	23	24	25	29	29	17	18	15	20	20	20	22	23	24	24	22	23	23	22	23	24	22	18	16	17	27	26	25	22	22	1.0373E9	9.5998E8	1.057E9	1.4271E9	1.5109E9	6.5996E8	7.0222E8	5.7272E8	9.0912E8	9.1387E8	9.2528E8	1.3443E9	1.3572E9	1.2315E9	1.5762E9
7	8	P35749|MYH11_HUMAN	393.70	51	36	36	39	38	38	38	36	37	38	36	36	43	44	41	41	40	41	42	42	43	40	42	31	31	32	38	38	39	40	40	3.0181E9	2.821E9	2.9174E9	2.7892E9	2.8649E9	1.7425E9	1.5704E9	1.5939E9	2.6324E9	2.6017E9	3.0131E9	3.4949E9	3.3836E9	3.1032E9	4.312E9
12	5	P08572|CO4A2_HUMAN	377.55	50	28	30	30	36	38	35	35	32	26	24	26	35	36	35	36	36	36	28	33	28	32	31	28	27	26	32	33	31	31	31	2.9753E9	2.7285E9	2.7483E9	5.7393E9	5.3916E9	3.4618E9	3.6251E9	3.6165E9	2.7799E9	2.9054E9	2.9782E9	3.8154E9	3.2947E9	2.9999E9	7.9673E9
25	15	P12814|ACTN1_HUMAN	345.66	60	30	30	32	35	36	26	26	26	30	31	30	37	37	42	43	44	39	46	48	51	36	36	30	30	29	38	42	38	44	43	1.2787E8	1.1883E8	1.2156E8	1.9217E8	2.0797E8	2.975E7	2.8993E7	2.2604E7	1.5212E8	1.4791E8	1.5616E8	2.3291E8	2.2937E8	2.1314E8	3.0498E8
6	24	P63267|ACTH_HUMAN	343.24	85	53	58	61	68	64	66	66	62	62	62	64	65	63	59	74	77	74	72	73	73	58	60	49	48	43	66	64	67	65	64			3.7227E6									2.5291E6	9.1722E6	1.852E7	0
9	30	P68133|ACTS_HUMAN	338.18	81	54	56	54	61	58	67	68	64	60	60	62	59	55	55	64	70	63	66	67	67	58	58	43	43	38	59	57	60	63	57												1.7894E6	1.1184E6	8.5162E5
34	18	Q14315|FLNC_HUMAN	334.38	36	10	11	11	21	19	7	5	8	15	15	17	15	14	10	10	8	11	21	22	23	21	22	10	10	9	19	18	18	10	12	2.6903E7	1.7806E7	2.5496E7	7.2028E7	5.5867E7	9.4721E6	4.1065E6	1.0791E7	1.1902E8	1.2192E8	5.7172E7	6.7322E7	6.2866E7	4.7614E7	2.1958E7
42	9	Q9Y490|TLN1_HUMAN	330.71	32	15	17	18	18	18	4	3	3	11	10	12	8	8	9	11	11	11	16	17	19	15	15	14	14	13	23	25	24	17	16	5.4421E7	7.5888E7	7.1563E7	7.6287E7	6.705E7	1.5716E7	1.4382E7	1.1908E7	4.4239E7	4.2714E7	5.0946E7	5.8098E7	2.7523E7	3.3009E7	1.2158E8
23	16	P12109|CO6A1_HUMAN	328.36	52	33	31	31	41	40	34	31	30	28	27	28	33	29	29	36	36	37	23	21	20	28	26	29	26	29	31	36	32	35	25	5.7169E8	5.9934E8	6.6997E8	9.4397E8	1.1348E9	7.8641E8	7.2667E8	7.5418E8	5.5783E8	5.018E8	5.948E8	5.3285E8	6.3346E8	6.7255E8	1.2771E9
19	12	P02462|CO4A1_HUMAN	325.76	30	16	16	16	16	19	16	16	15	11	9	9	19	16	20	14	12	16	16	16	18	16	16	17	19	16	17	19	18	15	15	3.2881E9	2.9514E9	3.3575E9	6.1303E9	5.7492E9	3.8761E9	3.8847E9	3.258E9	3.3453E9	3.8966E9	3.5566E9	4.3033E9	4.1915E9	3.7682E9	1.0975E10
22	22	P35579|MYH9_HUMAN	320.55	33	19	22	18	24	25	15	16	17	16	17	16	22	23	22	24	22	22	22	23	22	20	20	19	22	20	21	21	22	25	24	9.215E7	8.4874E7	8.0936E7	1.9406E8	1.9267E8	5.8832E7	4.8375E7	5.3291E7	6.41E7	7.5491E7	6.2664E7	1.4412E8	1.5031E8	1.316E8	3.2481E8
26	14	P39060|COIA1_HUMAN	319.30	32	16	15	19	22	22	13	11	12	17	19	20	19	21	17	23	24	25	21	21	22	15	15	23	17	17	24	23	23	24	26	3.5594E8	3.1255E8	3.6779E8	6.363E8	6.6813E8	1.8109E8	1.3219E8	1.4519E8	2.9051E8	3.0164E8	3.1618E8	5.8128E8	5.5225E8	5.3831E8	7.8984E8
24	13	P15502|ELN_HUMAN	317.60	67	55	59	59	50	59	19	21	19	56	51	48	26	42	33	33	38	39	21	17	27	55	55	54	54	46	60	57	57	48	50	7.2483E8	7.648E8	5.2343E8	2.8549E8	3.2897E8	2.4286E8	1.6227E8	3.0195E8	5.6133E8	7.9449E8	6.5813E8	1.2717E8	1.7718E8	1.7649E8	3.7407E8
32	10	Q15063|POSTN_HUMAN	317.26	54	33	33	30	37	40	10	14	14	36	37	33	29	28	32	29	33	30	31	30	31	45	44	30	32	31	39	41	42	34	37	9.2107E7	7.8284E7	8.3698E7	2.5977E8	2.6343E8	3.1435E7	2.9975E7	3.5099E7	2.2213E8	2.1713E8	2.2228E8	5.5692E7	6.5713E7	5.5276E7	2.4344E8
30	20	O43707|ACTN4_HUMAN	314.15	59	24	25	23	34	36	22	22	23	27	29	30	32	36	35	43	46	41	42	43	48	29	30	29	30	29	39	44	40	46	48	2.9788E7	2.0084E7	2.2235E7	6.3572E7	7.7099E7	1.4819E7	1.7298E7	1.0124E7	4.8615E7	4.3241E7	4.3477E7	6.8592E7	7.7842E7	6.6398E7	3.2657E8
20	36	P21810|PGS1_HUMAN	309.86	61	53	57	53	55	52	51	48	50	42	37	42	52	54	53	51	51	51	49	51	51	53	53	57	55	56	55	54	55	48	46	1.5598E9	1.5595E9	1.4309E9	9.2466E8	1.0529E9	8.9301E8	7.8969E8	7.7706E8	1.0752E9	1.001E9	1.0679E9	9.418E8	8.3681E8	7.7248E8	1.1041E9
10	32	P63261|ACTG_HUMAN	309.25	73	46	41	42	47	48	47	47	49	46	42	42	48	43	46	56	61	61	54	53	52	51	53	42	43	43	40	50	48	53	55	6.3903E8	5.7434E8	5.9777E8	6.3133E8	6.7369E8	1.314E8	1.2154E8	1.3483E8	5.4225E8	5.4157E8	5.6441E8	6.5015E8	6.7082E8	6.0519E8	6.5924E8
10	33	P60709|ACTB_HUMAN	309.25	73	46	41	42	47	48	47	47	49	46	42	42	48	43	46	56	61	61	54	53	52	51	53	42	43	43	40	50	48	53	55	6.3903E8	5.7434E8	5.9777E8	6.3133E8	6.7369E8	1.314E8	1.2154E8	1.3483E8	5.4225E8	5.4157E8	5.6441E8	6.5015E8	6.7082E8	6.0519E8	6.5924E8
45	19	O15230|LAMA5_HUMAN	303.98	19	9	8	9	9	9	7	7	6	7	7	7	11	10	9	13	12	12	5	5	7	8	9	6	6	6	7	8	7	8	7	1.9125E8	1.748E8	3.4187E8	1.4267E8	1.4991E8	6.2278E7	6.6848E7	5.2606E7	1.2338E8	1.2347E8	1.2604E8	2.3665E8	2.3229E8	1.8875E8	3.7738E8
38	27	Q05707|COEA1_HUMAN	301.64	36	21	21	21	27	26	9	8	11	16	16	17	24	23	26	24	23	21	22	22	23	21	21	20	18	18	21	22	21	23	23	1.6607E8	1.4181E8	1.5119E8	2.7537E8	2.8455E8	5.0984E7	5.0396E7	4.6902E7	9.9706E7	9.2254E7	1.0259E8	3.5884E8	3.8925E8	3.3489E8	3.4406E8
36	26	P55268|LAMB2_HUMAN	301.12	32	24	23	22	20	22	14	12	10	15	16	15	25	23	23	23	21	21	17	16	19	21	22	14	15	13	18	18	18	19	19	2.6676E8	2.6839E8	2.5095E8	2.431E8	2.5671E8	1.1129E8	9.7073E7	9.4108E7	1.3634E8	1.9231E8	2.3188E8	3.7841E8	4.1681E8	3.6816E8	4.6528E8
29	37	P08670|VIME_HUMAN	292.53	79	43	40	42	55	62	19	21	23	45	38	44	27	30	26	39	36	38	64	73	67	63	62	44	38	39	54	56	53	31	29	2.4516E8	1.9992E8	2.0078E8	3.3073E8	3.8547E8	3.9876E7	3.919E7	4.0515E7	4.3996E8	4.4554E8	4.5795E8	3.5441E7	5.2352E7	3.6094E7	3.7698E8
37	28	P17661|DESM_HUMAN	289.32	66	51	48	49	52	54	33	29	30	54	59	54	33	30	30	39	35	36	60	57	55	54	61	34	30	33	49	45	48	29	33	2.0704E8	2.2007E8	2.2439E8	3.0044E8	4.121E8	6.6754E7	7.2206E7	5.3296E7	5.9039E8	7.2707E8	6.2789E8	4.8439E7	4.8967E7	5.1753E7	3.9662E8
39	35	P11047|LAMC1_HUMAN	285.19	33	20	17	16	23	24	9	11	11	16	12	12	21	22	18	18	18	18	15	16	16	17	21	10	11	10	18	17	17	16	16	1.602E8	1.5197E8	1.5262E8	2.5224E8	2.5774E8	7.334E7	6.4305E7	5.9976E7	1.3043E8	1.3014E8	1.4148E8	2.3871E8	2.6786E8	2.1904E8	5.9409E8
48	38	P18206|VINC_HUMAN	275.82	43	21	21	18	33	30	14	18	14	25	28	28	19	20	16	29	27	29	27	25	27	17	16	21	19	24	30	30	33	32	29	8.7706E7	7.2556E7	6.3087E7	2.3516E8	2.4473E8	6.9447E7	7.792E7	8.8736E7	1.4568E8	1.4135E8	1.5879E8	7.9039E7	8.2448E7	7.8887E7	4.8483E8
57	29	P24821|TENA_HUMAN	274.81	23	7	7	7	15	16	4	4	4	17	13	15	7	6	7	7	9	7	11	12	11	15	18	7	5	5	13	13	13	11	10	1.984E7	2.1754E7	1.9706E7	8.4942E7	6.2469E7	3.7214E7	2.7611E7	2.6869E7	1.5937E8	1.6147E8	1.7209E8	5.4393E7	5.5898E7	5.3295E7	1.3593E8
54	43	P07437|TBB5_HUMAN	272.62	60	25	23	23	38	38	27	17	23	35	32	37	25	30	30	26	21	21	32	33	29	34	30	24	23	20	37	43	38	29	28	2.4407E7	2.1431E7	1.9719E7	5.6039E7	3.3962E7	5.8874E6	5.9838E6	5.3548E6	4.0086E7	3.8616E7	3.6897E7	3.074E7	3.0439E7	2.8004E7	1.6062E7
33	34	P12110|CO6A2_HUMAN	270.66	34	22	21	21	25	27	27	27	26	21	21	20	25	25	25	21	24	23	14	18	17	20	21	18	17	18	24	21	24	26	28	4.4199E8	4.1619E8	4.4427E8	8.2296E8	8.0923E8	5.6942E8	5.2941E8	5.1544E8	4.6178E8	4.9621E8	5.0128E8	6.4325E8	6.1918E8	5.9196E8	8.9474E8
35	31	P35580|MYH10_HUMAN	270.48	22	7	7	6	8	10	8	7	6	9	10	9	8	9	8	9	11	10	12	11	13	12	13	7	6	5	12	15	13	15	15	2.1446E5	1.0828E5		4.455E5	1.7556E6	1.0046E7	9.293E6		4.6458E6	6.6947E6	9.7025E6	4.6232E6	5.316E6	3.6456E6	7.7226E6
56	48	Q99715|COCA1_HUMAN	269.32	28	7	6	5	6	8	2	2	1	7	8	5	7	8	7	5	6	5	3	3	3	8	9	13	14	14	14	14	11	6	8	2.8179E7	2.6496E7	2.9585E7	2.5342E7	2.8799E7	6.0891E6	9.5512E6	2.4879E6	3.339E7	3.3542E7	3.1349E7	2.6206E7	3.3299E7	2.3028E7	4.2292E7
52	40	P06396|GELS_HUMAN	269.24	37	21	22	22	26	24	16	19	18	11	13	15	25	24	24	27	24	24	27	27	27	19	22	15	17	21	28	25	24	27	25	1.2218E8	1.1937E8	1.433E8	1.1052E8	1.397E8	5.9019E7	6.5624E7	5.0031E7	7.1247E7	7.4107E7	7.4767E7	2.2066E8	2.3133E8	1.9408E8	3.5545E8
58	17	P05997|CO5A2_HUMAN	265.81	33	21	18	22	21	21	25	21	22	28	26	23	12	10	9	6	8	8	11	14	11	25	22	16	13	10	21	20	20	4	6	3.3888E8	3.3984E8	3.5693E8	2.905E8	2.7852E8	2.4263E8	2.4063E8	2.3618E8	3.95E8	3.3668E8	4.1902E8	8.9444E7	5.3775E7	7.8375E7	2.0048E7
46	39	P21980|TGM2_HUMAN	265.64	50	19	19	17	39	37	15	12	12	28	25	30	22	23	23	36	34	32	29	23	27	21	21	22	21	21	26	22	25	38	40	9.6375E7	8.5605E7	9.4612E7	2.9484E8	2.981E8	1.1407E8	1.1069E8	1.0964E8	2.3655E8	1.8864E8	2.1387E8	1.3324E8	1.2421E8	1.255E8	7.1668E8
50	89	P04792|HSPB1_HUMAN	260.32	76	61	60	66	60	60	40	37	39	60	60	60	39	47	47	59	62	63	60	60	64	60	60	47	43	65	61	61	61	37	37	1.2911E8	1.1068E8	1.2631E8	2.2709E8	2.6716E8	6.7815E7	6.9492E7	6.0804E7	2.1561E8	2.082E8	2.1729E8	1.0837E8	1.0786E8	9.3433E7	4.8305E8
76	23	Q9Y6C2|EMIL1_HUMAN	256.65	39	19	11	19	25	28	7	7	10	13	14	9	26	21	19	13	16	18	24	25	23	26	28	14	14	12	27	22	27	23	20	5.2885E7	3.4399E7	4.637E7	8.1489E7	9.8792E7	2.4684E7	2.0501E7	2.328E7	2.7764E7	3.0964E7	1.6471E7	9.3398E7	9.4125E7	7.8024E7	4.6136E7
59	85	Q92743|HTRA1_HUMAN	254.44	39	27	27	21	27	27	21	21	18	25	25	25	21	20	21	29	29	30	20	13	13	24	24	21	21	22	21	27	27	24	24	1.2384E8	1.1063E8	1.138E8	1.1369E8	1.2486E8	3.86E7	3.6141E7	3.0276E7	1.1173E8	1.1287E8	1.1881E8	7.7597E7	7.6027E7	7.0182E7	1.3241E8
14	129	A5A3E0|POTEF_HUMAN	253.31	16	9	7	7	9	7	7	7	7	6	6	6	8	8	11	10	10	10	7	8	8	8	7	6	6	7	7	9	9	8	7	0			0								6.4918E6	4.6831E6	5.2662E6	4.4713E6
31	44	P27658|CO8A1_HUMAN	252.79	44	30	30	30	37	38	39	38	38	38	38	36	25	23	23	32	26	26	32	29	30	38	38	33	30	27	32	31	32	26	28	5.1935E8	5.0698E8	5.5906E8	5.4424E8	6.0733E8	8.5307E8	7.6666E8	7.5188E8	1.1968E9	1.1231E9	1.1706E9	4.1611E8	2.4055E8	3.77E8	1.1245E9
27	49	P51888|PRELP_HUMAN	252.32	54	48	46	46	44	45	45	45	41	45	45	41	38	42	46	41	41	41	41	41	41	41	41	34	34	35	41	41	41	41	41	9.6694E8	8.6391E8	9.1442E8	7.5668E8	8.2546E8	5.1982E8	4.7661E8	4.7161E8	6.8802E8	6.9896E8	7.0884E8	6.9203E8	6.8726E8	6.4884E8	1.2051E9
90	41	P07996|TSP1_HUMAN	251.21	25	2	2	2	0	2	1	4	3	4	2	3	1	2	1	0	0	0	0	0	0	15	16	19	18	18	14	13	15	16	15	1.3892E5	0	0		9.9564E4	2.7354E6	2.9652E6	3.9719E5	4.8955E5	2.5052E5	2.7188E5	0	0	0
40	46	P02545|LMNA_HUMAN	248.01	48	35	35	35	36	35	23	25	25	24	25	23	38	40	40	23	24	24	39	38	39	30	32	29	27	28	39	41	38	35	30	3.178E8	2.6093E8	2.9595E8	3.4098E8	2.8894E8	2.1437E8	2.1585E8	1.9808E8	1.9091E8	2.0707E8	1.9012E8	4.2973E8	4.5578E8	3.6055E8	4.5657E8
21	109	Q562R1|ACTBL_HUMAN	246.20	47	20	20	20	26	24	25	27	30	27	27	27	28	27	25	38	39	41	32	29	34	25	24	17	24	17	22	26	26	28	30	3.258E7	1.3872E7	1.2983E7	2.1921E8	2.2011E8	5.753E7	5.1576E7	5.0644E7	1.7495E8	1.8639E8	2.0113E8	1.0204E8	8.1231E7	2.5054E7	4.8443E8
55	45	Q15582|BGH3_HUMAN	244.11	42	22	23	23	30	24	20	17	15	26	24	17	20	12	12	24	19	22	21	23	20	22	19	12	13	13	22	25	21	14	16	9.9897E7	8.6599E7	7.5692E7	1.7678E8	1.9341E8	9.9092E7	7.7877E7	7.5712E7	1.5496E8	1.3124E8	1.2058E8	8.927E7	8.5516E7	7.7553E7	1.7697E8
18	151	Q9BYX7|ACTBM_HUMAN	240.55	33	17	17	17	17	17	20	20	20	18	17	16	19	17	19	24	24	25	21	22	19	19	17	16	17	21	21	22	19	21	18									3.4523E6	3.6973E6
88	67	P04350|TBB4A_HUMAN	238.46	47	13	13	11	27	26	22	11	17	25	20	24	14	18	18	18	14	14	17	19	19	22	22	12	11	15	22	28	26	17	17				8.6457E5	1.5954E5				2.4093E6	2.4954E6	2.6942E6				0
47	81	P10909|CLUS_HUMAN	236.21	39	27	27	27	30	30	14	13	11	26	21	22	32	33	31	30	27	29	20	19	22	30	30	30	27	27	30	30	30	29	29	1.9274E8	1.7691E8	1.8289E8	2.6994E8	3.1863E8	1.0448E8	1.0044E8	1.0323E8	1.9642E8	1.9859E8	1.9014E8	3.8007E8	4.2932E8	2.9306E8	6.0295E8
67	66	Q07092|COGA1_HUMAN	235.00	17	13	13	13	11	12	11	11	12	9	12	7	9	11	10	9	9	9	9	9	9	13	12	10	10	9	13	13	12	12	10	3.0282E8	3.4239E8	2.929E8	1.9289E8	2.0579E8	2.5452E8	1.7581E8	1.9176E8	2.7213E8	3.09E8	3.108E8	1.5057E8	1.3295E8	7.8233E7	1.0182E8
49	115	P51911|CNN1_HUMAN	234.09	57	31	33	31	45	45	33	30	33	30	31	27	27	30	28	27	32	31	42	51	51	31	31	17	26	19	36	35	39	34	34	7.5829E8	5.4061E8	7.117E8	6.8404E8	7.6954E8	1.3733E8	1.2188E8	1.2533E8	4.6013E8	4.7182E8	4.676E8	3.0068E8	3.0746E8	3.2882E8	3.9066E8
63	50	Q05682|CALD1_HUMAN	229.00	29	17	16	21	23	22	4	4	4	18	13	15	21	21	18	14	16	12	23	26	23	23	21	19	16	16	23	24	22	20	19	1.1814E8	1.2402E8	1.6827E8	2.6507E8	2.6604E8	2.1098E7	2.5842E7	2.543E7	9.0798E7	6.8604E7	8.7896E7	1.9614E8	2.0154E8	1.5307E8	1.048E8
89	42	Q9UMS6|SYNP2_HUMAN	224.16	28	13	11	11	13	14	0	0	1	3	4	3	6	6	7	1	1	0	18	13	16	19	17	9	4	5	19	18	21	6	6	3.354E7	3.1427E7	2.8718E7	3.9136E7	5.28E7			0	2.9446E6	3.6932E6	3.965E6	1.3775E7	1.2037E7	1.323E7	0
82	113	Q6NZI2|CAVN1_HUMAN	221.67	41	31	28	28	13	28	8	5	5	22	22	22	11	11	11	20	11	20	24	22	28	22	22	8	11	11	25	22	25	22	22	4.8371E7	4.6573E7	4.9871E7	4.488E7	4.5584E7	2.1076E7	2.0889E7	2.0622E7	4.1517E7	4.1087E7	4.2717E7	2.8232E7	2.943E7	2.5991E7	9.4071E7
17	120	P0CG38|POTEI_HUMAN	220.06	14	8	6	8	8	6	7	7	7	6	6	6	7	6	9	9	9	9	7	8	7	7	6	6	6	6	9	9	7	9	7	1.9804E5		6.1304E5	2.0851E6										0
105	61	P13611|CSPG2_HUMAN	219.88	6	2	2	2	3	2	0	0	0	2	2	3	0	0	0	3	3	2	1	1	1	2	3	3	3	3	5	5	5	1	1	1.9469E7	1.9662E7	1.9893E7	4.6745E7	4.117E7				1.5973E7	1.3924E7	1.8546E7	4.5337E5		0	1.3688E8
51	71	P20774|MIME_HUMAN	219.61	50	43	43	37	43	44	26	24	24	40	35	38	37	37	32	32	32	32	37	20	23	37	39	23	29	20	35	41	43	26	26	3.2865E8	2.9546E8	3.1171E8	3.3416E8	3.7148E8	1.1808E8	9.9323E7	1.0246E8	2.0506E8	2.089E8	1.9364E8	2.1979E8	2.1849E8	2.0049E8	2.7939E8
75	59	Q08431|MFGM_HUMAN	217.46	51	30	27	30	40	36	12	15	19	27	25	27	21	21	19	19	19	22	19	21	19	43	30	32	30	25	35	35	27	19	21	6.2718E7	5.4683E7	5.7427E7	1.0194E8	1.1394E8	2.4142E7	2.075E7	2.1242E7	6.9272E7	6.7311E7	6.9312E7	5.073E7	4.7284E7	4.2462E7	1.3238E8
73	245	P24844|MYL9_HUMAN	212.64	57	47	34	41	47	41	28	31	34	26	35	25	30	37	47	35	42	47	57	57	57	47	48	24	12	12	41	41	41	37	31	6.2794E7	5.935E7	5.6103E7	5.6971E7	6.5327E7	2.1953E7	2.188E7	1.9112E7	1.7282E7	1.1155E7	1.4606E7	5.3167E7	4.9644E7	4.7259E7	5.9217E7
77	53	O94875|SRBS2_HUMAN	211.54	20	13	13	13	12	14	3	4	5	5	8	8	9	9	12	5	6	8	16	16	15	11	14	7	7	9	13	13	14	11	9	1.1754E8	1.3808E8	1.5128E8	1.3759E8	1.3406E8	1.2834E7	1.223E7	2.1888E7	5.0038E7	6.1984E7	5.6353E7	1.0647E8	1.1852E8	7.8585E7	7.7031E7
78	54	P20908|CO5A1_HUMAN	210.42	21	10	7	8	6	7	12	9	10	8	11	8	7	5	4	3	3	2	5	4	5	9	8	3	4	3	9	12	12	1	2	2.039E8	1.6429E8	1.8889E8	1.7344E8	1.7064E8	3.9858E8	3.6509E8	3.5727E8	2.5005E8	2.5251E8	2.62E8	6.262E7	6.351E7	5.8574E7	5.1061E7
95	55	P43121|MUC18_HUMAN	210.27	31	9	13	12	16	16	7	7	11	10	8	10	15	15	17	9	12	11	20	19	17	18	17	7	6	9	22	18	18	18	20	1.9457E7	9.645E6	2.2469E7	4.1942E7	4.5701E7	2.6035E7	2.2361E7	2.3429E7	3.8495E7	2.6176E7	3.6701E7	3.4434E7	4.4214E7	4.0991E7	7.9101E7
98	51	Q16363|LAMA4_HUMAN	210.27	16	5	6	6	11	9	1	0	1	6	5	3	6	5	3	5	5	4	6	5	7	10	8	1	1	1	4	5	3	6	6	8.367E6	1.0544E7	1.016E7	1.9663E7	2.0598E7	2.1068E6		7.8542E5	5.8279E6	1.0128E7	5.2273E6	1.5064E7	1.1026E7	6.2068E6	3.141E7
84	123	P68871|HBB_HUMAN	209.56	74	46	40	46	23	23	49	49	55	15	23	7	30	38	38	71	74	74	43	49	49	68	68	38	38	38	68	55	55	42	43	3.2978E7	2.8063E7	3.0473E7	1.2131E7	1.1097E7	1.0469E8	9.8599E7	8.4334E7	1.2196E7	1.6298E7	4.154E5	9.868E6	1.7642E7	1.5741E7	4.6043E8
115	63	Q15746|MYLK_HUMAN	206.27	12	3	3	4	4	5	0	0	0	3	6	5	1	2	3	5	5	5	6	6	7	9	9	2	1	2	6	7	7	5	4	8.7568E6	6.8942E6	9.9913E6	1.0817E7	9.5508E6				1.2065E7	2.3971E7	2.2931E7	2.8372E6	3.5742E6	7.5285E6	3.597E7
126	146	Q5VTE0|EF1A3_HUMAN	205.53	18	10	10	10	10	12	6	4	2	4	6	4	12	10	13	12	13	12	12	12	14	10	10	10	10	10	10	10	10	12	12	2.2325E7	1.8272E7	2.0338E7	3.6211E7	3.7422E7	1.0552E7	7.3771E6	6.9353E6	1.8846E7	2.9074E7	1.9965E7	3.3989E7	2.4693E7	2.3917E7	4.2549E7
126	147	P68104|EF1A1_HUMAN	205.53	18	10	10	10	10	12	6	4	2	4	6	4	12	10	13	12	13	12	12	12	14	10	10	10	10	10	10	10	10	12	12	2.2325E7	1.8272E7	2.0338E7	3.6211E7	3.7422E7	1.0552E7	7.3771E6	6.9353E6	1.8846E7	2.9074E7	1.9965E7	3.3989E7	2.4693E7	2.3917E7	4.2549E7
114	47	Q9BX66|SRBS1_HUMAN	204.56	18	9	7	5	7	6	0	0	1	2	2	2	4	3	3	2	2	0	12	15	14	6	5	5	7	7	12	11	12	7	7	9.8927E6	1.1765E7	7.2891E6	7.39E6	6.2414E6			0	1.8045E6	2.8437E6	2.5306E6	1.02E7	4.2018E6	3.6916E6	2.1161E6
71	84	P07585|PGS2_HUMAN	203.66	51	30	26	30	26	26	17	21	28	5	5	9	30	23	21	25	23	19	18	9	20	31	31	9	13	13	28	26	26	14	12	1.2456E8	1.1939E8	9.9002E7	1.2535E8	1.489E8	1.2236E8	1.1891E8	1.3673E8	2.615E7	2.4525E7	2.8303E7	2.6932E8	3.1785E8	2.9318E8	3.2934E8
79	196	P41222|PTGDS_HUMAN	203.25	43	33	29	33	33	33	25	38	25	33	33	33	33	33	33	39	36	39	29	29	29	33	33	33	33	25	33	33	33	29	29	9.8566E7	9.151E7	9.7041E7	1.3733E8	1.3714E8	8.9782E7	9.2405E7	9.6658E7	9.5427E7	8.7974E7	8.5203E7	6.5238E7	5.9853E7	5.5637E7	2.282E8
86	116	Q9GZM7|TINAL_HUMAN	202.41	32	20	18	18	18	18	11	11	11	10	9	9	11	16	11	15	15	14	12	10	10	19	12	12	11	12	14	15	15	12	15	6.477E7	5.9038E7	8.8287E7	8.3937E7	1.1216E8	6.001E7	6.1662E7	5.6369E7	6.2311E7	4.8942E7	4.5503E7	3.8733E7	5.1013E7	3.7364E7	1.9798E8
41	97	P09493|TPM1_HUMAN	202.17	42	22	22	22	23	24	20	23	23	20	20	17	30	30	30	23	20	20	33	30	35	27	29	21	24	22	30	31	26	27	27	1.0468E8	9.6568E7	9.572E7	8.9273E7	3.5268E8	1.3887E7	3.096E7	3.969E7	9.8003E7	1.3846E8	1.4489E8	2.0355E8	1.9306E8	1.7647E8	2.2822E8
100	76	P25067|CO8A2_HUMAN	201.79	29	13	12	13	15	17	23	25	18	15	13	18	10	9	9	5	5	5	15	17	13	17	15	11	19	18	20	17	20	13	12	5.5982E7	3.947E7	3.4143E7	3.871E7	5.3044E7	9.2846E7	9.5861E7	8.7776E7	8.726E7	8.0102E7	9.0109E7	4.6778E7	5.0292E7	5.4045E7	4.3877E7
66	88	O75369|FLNB_HUMAN	201.66	8	1	1	2	3	3	3	2	2	2	3	3	2	2	1	5	3	5	4	3	4	3	2	2	2	2	2	3	3	2	2		2.3094E6								1.902E6					1.6034E7
111	139	P02511|CRYAB_HUMAN	200.31	53	33	38	33	32	32	18	18	11	52	44	38	17	32	37	29	29	32	32	32	27	38	37	27	27	32	38	37	33	27	32	1.8469E7	1.8842E7	1.8616E7	2.134E7	2.2294E7	1.5904E7	1.3055E7	1.0102E7	5.8057E7	6.8845E7	6.0698E7	3.5746E7	2.6412E7	2.7257E7	6.9793E7
64	112	Q01995|TAGL_HUMAN	199.64	58	36	36	27	50	54	16	21	21	26	34	34	40	44	43	50	43	54	34	35	37	37	33	28	28	32	46	45	50	50	49	1.3679E8	1.2532E8	1.3823E8	3.4006E8	3.3163E8	8.8101E7	1.1007E8	1.1206E8	1.9836E8	2.7322E8	2.702E8	1.591E8	1.4736E8	1.5225E8	2.1558E9
127	56	Q09666|AHNK_HUMAN	199.55	7	1	2	2	2	1	0	1	0	1	0	0	0	1	0	1	1	1	3	3	3	1	1	0	1	0	2	2	2	1	1	1.7275E7	1.8803E7	2.0098E7	2.2526E7	1.8911E7	2.6028E6	5.9664E5	6.6263E5	6.9243E5	2.107E6	1.6063E6	2.6172E6	5.2597E6	3.008E6	2.2624E7
43	104	P07951|TPM2_HUMAN	198.67	40	20	20	20	18	18	21	21	21	18	18	18	21	26	21	21	23	21	33	34	35	23	25	18	18	20	25	25	20	24	19	3.0935E7	2.6785E7	2.9662E7	1.0142E7	1.0642E7	5.2579E7	5.2864E7	5.2345E7	1.0314E7	9.0048E6	1.0896E7	6.8823E7	7.8025E7	6.9359E7	2.3595E7
128	102	Q9UGT4|SUSD2_HUMAN	195.50	19	8	10	8	14	10	4	3	6	8	8	9	5	8	2	7	8	6	8	6	6	10	9	6	5	6	9	5	6	11	11	1.3744E7	1.3973E7	1.3223E7	2.2552E7	2.0525E7	8.392E6	6.9016E6	5.653E6	7.2795E6	8.361E6	1.1842E7	3.6751E6	4.617E6	1.881E6	3.3547E7
141	68	Q15149|PLEC_HUMAN	194.62	8	1	0	0	1	1	0	0	0	1	1	1	0	0	0	1	1	0	3	3	3	2	2	1	1	0	2	2	2	1	1	3.3538E7	2.6386E7	3.3084E5	1.0777E6	1.7854E6	1.4888E5			1.4825E6	1.4007E6	7.577E5	2.7698E7	9.2101E7	6.1361E7	6.1795E7
142	70	P04275|VWF_HUMAN	192.31	7	0	1	1	3	3	0	1	0	1	3	2	1	0	0	2	1	1	2	2	1	4	5	3	2	2	3	2	2	2	1		1.481E5	4.1433E5	7.9403E6	6.0912E6		0		2.3204E6	9.6958E6	4.0512E6	8.0069E4		1.4748E6	1.6589E6
116	57	O00159|MYO1C_HUMAN	191.17	22	9	9	8	9	8	2	0	0	6	7	8	8	6	8	7	4	5	10	10	12	12	9	2	2	4	8	7	8	5	6	2.0412E7	1.7289E7	1.5667E7	8.4641E6	7.8084E6	5.2529E6			1.2136E7	9.4179E6	8.3773E6	2.012E7	1.9533E7	1.2385E7	1.2516E7
124	107	P50895|BCAM_HUMAN	190.61	19	9	7	9	9	5	7	6	6	5	2	2	17	17	15	12	12	14	12	12	12	7	5	5	5	5	9	9	7	11	15	1.9354E7	1.3642E7	1.8798E7	7.3606E6	6.6472E6	1.3701E6	3.4396E6	3.7369E6	3.2155E6	3.0879E6	3.0408E6	3.9495E7	4.3029E7	3.1951E7	5.3503E7
117	82	P04083|ANXA1_HUMAN	190.36	44	14	12	12	18	16	0	2	2	10	18	10	4	4	3	24	22	22	20	22	18	18	16	19	14	22	32	29	22	19	19	3.9442E6	2.6587E6	1.9509E6	1.0457E7	2.9159E6		1.1674E6	9.4659E5	6.3309E6	1.2802E7	5.5758E6	8.9838E5	9.0311E5	0	2.2315E7
87	206	O14950|ML12B_HUMAN	190.35	58	48	41	48	42	36	26	26	25	19	35	25	24	25	42	30	37	42	45	45	45	42	30	12	12	12	36	36	36	31	26	1.0329E7	1.2983E7	1.2136E7	1.1096E7	1.1914E7	5.1776E6	5.3374E6	2.4249E6	1.4717E6	1.3828E6	1.6956E6	1.0893E7	4.0366E6	9.6508E6	1.9966E7
87	205	P19105|ML12A_HUMAN	190.35	58	48	42	49	42	36	26	26	25	19	36	25	25	25	42	30	37	42	46	46	46	42	30	12	12	12	36	36	36	32	26	1.0329E7	1.2983E7	1.2136E7	1.1096E7	1.1914E7	5.1776E6	5.3374E6	2.4249E6	1.4717E6	1.3828E6	1.6956E6	1.0893E7	4.0366E6	9.6508E6	1.9966E7
129	77	Q93052|LPP_HUMAN	189.72	37	9	7	9	15	11	4	8	5	7	7	7	1	4	7	8	8	4	16	13	13	6	7	4	1	1	30	30	33	16	18	2.2391E7	1.1568E7	1.8694E7	3.6974E7	2.8389E7	6.2765E6	1.6099E7	6.6369E6	1.2412E7	1.2421E7	1.3689E7	7.8877E6	8.8493E6	8.2339E6	4.1358E7
103	65	P14543|NID1_HUMAN	188.91	15	7	8	5	11	8	6	7	6	4	4	3	8	6	6	6	5	7	5	4	4	5	4	4	3	3	7	5	4	6	6	4.6341E7	4.9975E7	3.7851E7	4.8345E7	3.4764E7	1.6853E7	1.725E7	1.9379E7	1.3774E7	1.1971E7	1.071E7	3.7515E7	3.6368E7	3.0313E7	5.9121E7
162	58	P22105|TENX_HUMAN	187.37	6	1	1	1	2	3	0	0	0	1	0	0	2	2	3	0	0	0	3	3	3	1	1	1	1	0	1	1	1	0	1	1.6885E6	1.3557E5	9.23E5	6.6031E6	9.1006E6				1.4415E5			5.4551E6	7.481E6	9.2328E6
102	125	Q16853|AOC3_HUMAN	187.33	15	13	14	13	7	7	4	4	6	6	6	6	13	12	11	0	0	0	9	8	10	9	10	10	9	9	6	6	7	0	0	1.3328E8	1.1902E8	1.3059E8	1.8747E7	1.9143E7	6.9261E6	5.9872E6	6.0743E6	2.2729E7	2.4636E7	2.7125E7	5.827E7	5.0153E7	5.0168E7
130	135	P21291|CSRP1_HUMAN	184.80	54	13	24	8	24	37	17	8	9	8	8	16	16	16	21	54	40	49	24	33	21	17	33	0	13	13	38	30	38	51	51	2.2694E7	1.2856E7	5.6293E6	2.0889E7	2.6091E7	2.4127E6	1.7177E6	5.0898E5	5.1204E6	4.2254E6	1.1969E7	8.6933E6	8.4005E6	8.1769E6	1.684E8
131	78	Q9HBL0|TENS1_HUMAN	183.23	20	4	5	4	2	4	1	1	1	2	2	3	1	2	1	2	3	3	8	6	6	7	6	1	1	1	8	6	7	3	1	1.0032E7	5.958E6	1.1836E7	6.3341E6	1.0546E7	2.2014E6	2.1648E6	2.688E6	5.0933E6	6.1538E6	1.1326E7	2.1567E6	4.6358E6	2.89E6	1.4594E7
123	79	P08133|ANXA6_HUMAN	182.05	33	5	4	3	5	7	5	3	0	4	6	4	5	6	5	17	12	17	5	4	3	14	13	3	5	3	12	8	8	14	18	6.0929E6	3.5926E6	3.4199E6	4.0773E6	7.3303E6	8.798E5	9.9262E5		5.1405E6	6.1801E6	4.9712E6	5.3972E6	4.3196E6	3.8598E6	2.7171E7
157	80	P30837|AL1B1_HUMAN	181.10	33	2	2	4	15	19	0	0	0	16	15	15	2	0	0	7	2	7	13	13	13	25	20	0	0	0	0	0	0	5	6	1.2105E6	9.9051E5	2.0546E6	8.9521E6	9.4042E6				1.4383E7	1.4489E7	1.7483E7	2.1296E5			8.0071E6
72	193	P60660|MYL6_HUMAN	180.26	49	39	39	39	39	39	28	23	23	28	28	28	39	39	28	36	36	36	48	49	48	39	40	28	28	28	40	40	40	47	47	1.047E8	9.5209E7	9.9522E7	1.1744E8	1.0991E8	3.3221E7	2.7306E7	2.7994E7	1.1554E8	1.0925E8	1.1694E8	1.1978E8	1.1661E8	1.1174E8	1.4816E8
92	114	Q9NR12|PDLI7_HUMAN	178.42	32	11	11	11	18	17	8	8	8	10	10	10	14	14	14	10	10	10	10	10	13	12	29	7	7	7	25	29	29	10	7	5.2108E7	4.7622E7	4.7654E7	5.1086E7	4.6255E7	1.051E7	1.1761E7	1.0582E7	3.9521E7	3.5536E7	3.7747E7	4.1633E7	4.2123E7	3.5948E7	6.5262E7
150	64	P0C0L4|CO4A_HUMAN	177.88	10	0	1	4	4	3	1	0	0	5	5	6	0	0	0	6	5	6	1	1	1	5	5	1	1	1	0	0	0	0	1		6.0987E5	7.2223E5	8.8886E5	7.6362E5	1.9771E5			1.3028E7	7.8814E6	9.2526E6				1.1505E7
60	244	P62805|H4_HUMAN	177.06	56	52	52	52	51	51	29	29	29	29	29	39	52	51	52	39	39	39	52	55	55	50	50	52	52	52	51	51	51	54	54	3.4524E8	3.3568E8	3.4047E8	4.0841E8	4.1923E8	1.5951E8	1.3852E8	1.4045E8	1.9568E8	1.8731E8	2.1313E8	5.0767E8	5.1634E8	4.4462E8	2.9101E8
85	99	P05556|ITB1_HUMAN	176.72	15	10	10	10	10	9	7	5	5	10	10	10	8	13	9	8	8	8	10	9	8	12	12	10	10	10	12	10	10	11	11	4.711E7	4.0471E7	4.2393E7	5.6796E7	5.0848E7	2.938E7	2.4108E7	2.5148E7	5.9034E7	6.7552E7	6.2482E7	6.617E7	7.5641E7	6.243E7	1.1111E8
83	100	P51884|LUM_HUMAN	174.52	33	26	26	26	33	30	27	27	21	31	28	28	33	33	33	27	30	27	30	30	30	30	30	26	26	24	30	30	30	19	19	2.1829E7	2.0949E7	1.8014E7	3.4869E7	3.7105E7	3.847E7	4.504E7	4.2003E7	4.5249E7	4.5294E7	4.3218E7	3.6951E7	4.128E7	3.8154E7	5.8669E7
91	90	P25705|ATPA_HUMAN	174.48	27	14	15	14	14	20	9	9	4	19	15	13	9	14	12	9	9	9	11	12	16	21	20	14	11	14	14	16	14	13	13	4.6724E7	4.1724E7	4.9229E7	5.0975E7	5.0559E7	1.0597E7	1.1118E7	6.3777E6	6.0053E7	5.7445E7	5.3796E7	4.0879E7	4.5335E7	3.1132E7	4.7597E7
44	131	P02458|CO2A1_HUMAN	174.22	9	4	4	4	4	4	5	6	5	4	4	3	3	3	3	4	4	4	3	3	5	4	4	3	4	4	4	4	4	4	4	2.9532E8	2.8537E8	2.5362E8	2.0689E8	2.3015E8	2.8303E8	2.6767E8	2.3946E8	3.5961E8	3.8471E8	3.8322E8	3.313E7	3.6065E7	3.0753E7	4.4472E7
107	108	P07355|ANXA2_HUMAN	173.07	35	23	14	14	8	14	8	3	8	17	20	14	24	25	20	21	18	18	28	28	31	22	13	20	14	14	14	16	16	26	20	7.4518E6	9.6116E5	1.9528E6	3.2267E6	3.0577E6	1.9694E6	4.4534E5	1.1579E6	3.475E7	4.8866E7	2.8531E7	1.8098E7	1.667E7	1.0458E7	5.5753E7
65	292	P16104|H2AX_HUMAN	171.18	31	26	26	25	25	25	11	11	11	24	24	24	25	25	25	10	10	10	25	25	25	25	25	21	21	21	25	31	25	25	25	8.2351E6	2.116E7	2.182E7	1.1034E6	4.151E6							1.3281E7	1.4158E7	1.1226E7
65	294	Q96QV6|H2A1A_HUMAN	171.18	34	28	28	27	27	27	12	12	12	27	27	27	27	27	27	11	11	11	27	27	27	27	27	23	23	23	27	34	27	27	27	8.2351E6	2.116E7	2.182E7	1.1034E6	4.151E6							1.3281E7	1.4158E7	1.1226E7
106	126	P08758|ANXA5_HUMAN	170.55	35	16	16	16	14	14	8	6	8	22	18	24	16	14	12	17	25	13	16	16	16	19	19	8	16	19	13	13	19	18	26	4.0235E6	3.3881E6	3.9175E6	7.6335E6	8.5611E6	4.9242E6	4.0575E6	3.7823E6	5.4987E6	6.437E6	7.4061E6	7.9679E6	6.237E6	5.9839E6	9.3806E6
135	83	Q8WX93|PALLD_HUMAN	170.49	14	4	4	4	5	5	2	0	0	1	2	2	4	2	2	3	2	4	6	5	7	5	7	2	2	1	5	7	8	5	4	1.2278E7	1.0818E7	1.1374E7	1.1496E7	1.3439E7	7.4933E5			2.0893E6	3.8739E6	4.7499E6	1.592E7	6.3564E6	3.8062E6	1.1839E7
159	95	Q14195|DPYL3_HUMAN	167.85	25	3	3	5	5	5	0	1	0	3	3	4	3	5	2	7	4	3	4	3	4	3	3	5	6	6	13	12	9	11	11	6.6744E6	6.7499E6	6.6044E6	2.9211E6	1.4183E6		7.1033E5		7.4566E5	4.1023E6	4.341E6	4.8374E6	6.3877E6	3.9596E6	1.4333E7
177	232	P52943|CRIP2_HUMAN	166.16	32	15	25	23	15	15	0	0	4	25	25	25	0	15	15	9	18	9	15	15	15	15	25	17	25	25	32	32	32	15	25	7.1942E5	2.2116E6	1.1456E6	1.4201E6	1.3712E6			1.0823E6	6.6722E6	5.4522E6	6.2276E6		0	1.9637E5	6.3577E6
160	91	P27824|CALX_HUMAN	164.30	26	4	2	3	10	16	2	0	2	7	2	2	4	3	4	7	9	10	8	12	15	6	4	2	4	2	5	8	7	9	7	3.2166E6	7.4629E4	1.2434E6	4.2077E6	3.8352E6	3.8226E6		4.128E6	3.9426E6	2.4518E5	4.9114E5	3.9503E6	4.9834E6	3.1718E6	1.0861E7
122	92	Q9NZN4|EHD2_HUMAN	163.81	24	7	9	5	6	8	2	4	2	12	9	10	7	8	5	16	15	16	5	8	6	13	13	7	9	8	13	18	16	6	10	3.8877E6	4.5218E6	3.5428E6	1.8491E6	4.4248E6	1.0806E6	3.4424E6	8.5899E5	1.414E7	2.1744E7	2.0665E7	3.4526E6	1.4048E7	7.9562E6	5.3809E7
104	103	P29536|LMOD1_HUMAN	163.27	23	12	12	10	10	8	1	1	1	8	8	8	12	12	15	6	10	10	16	18	14	12	8	8	6	6	10	14	10	10	10	2.3266E7	2.3641E7	2.0469E7	2.3779E7	2.6573E7	2.3433E6	2.0757E6	2.4621E6	1.6071E7	1.6341E7	1.6566E7	3.2482E7	3.3377E7	3.4251E7	3.3875E7
68	305	Q96KK5|H2A1H_HUMAN	162.91	34	27	27	27	27	27	24	24	24	27	27	27	27	27	27	23	23	23	27	27	27	27	27	22	22	22	27	34	27	27	27	3.9719E7	3.5072E7	3.4326E7	4.1281E7	4.9865E7	8.3158E6	9.4071E6	7.5627E6	1.5311E7	1.7881E7	1.6403E7	2.0705E7	2.2958E7	1.8725E7	4.8951E6
68	311	P0C0S8|H2A1_HUMAN	162.91	33	27	27	27	27	27	24	24	24	27	27	27	27	27	27	23	23	23	27	27	27	27	27	22	22	22	27	33	27	27	27	3.9719E7	3.5072E7	3.4326E7	4.1281E7	4.9865E7	8.3158E6	9.4071E6	7.5627E6	1.5311E7	1.7881E7	1.6403E7	2.0705E7	2.2958E7	1.8725E7	4.8951E6
68	310	Q93077|H2A1C_HUMAN	162.91	33	27	27	27	27	27	24	24	24	27	27	27	27	27	27	23	23	23	27	27	27	27	27	22	22	22	27	33	27	27	27	3.9719E7	3.5072E7	3.4326E7	4.1281E7	4.9865E7	8.3158E6	9.4071E6	7.5627E6	1.5311E7	1.7881E7	1.6403E7	2.0705E7	2.2958E7	1.8725E7	4.8951E6
68	309	Q7L7L0|H2A3_HUMAN	162.91	33	27	27	27	27	27	24	24	24	27	27	27	27	27	27	23	23	23	27	27	27	27	27	22	22	22	27	33	27	27	27	3.9719E7	3.5072E7	3.4326E7	4.1281E7	4.9865E7	8.3158E6	9.4071E6	7.5627E6	1.5311E7	1.7881E7	1.6403E7	2.0705E7	2.2958E7	1.8725E7	4.8951E6
68	308	P20671|H2A1D_HUMAN	162.91	33	27	27	27	27	27	24	24	24	27	27	27	27	27	27	23	23	23	27	27	27	27	27	22	22	22	27	33	27	27	27	3.9719E7	3.5072E7	3.4326E7	4.1281E7	4.9865E7	8.3158E6	9.4071E6	7.5627E6	1.5311E7	1.7881E7	1.6403E7	2.0705E7	2.2958E7	1.8725E7	4.8951E6
68	307	Q6FI13|H2A2A_HUMAN	162.91	33	27	27	27	27	27	24	24	24	27	27	27	27	27	27	23	23	23	27	27	27	27	27	22	22	22	27	33	27	27	27	3.9719E7	3.5072E7	3.4326E7	4.1281E7	4.9865E7	8.3158E6	9.4071E6	7.5627E6	1.5311E7	1.7881E7	1.6403E7	2.0705E7	2.2958E7	1.8725E7	4.8951E6
68	306	P04908|H2A1B_HUMAN	162.91	33	27	27	27	27	27	24	24	24	27	27	27	27	27	27	23	23	23	27	27	27	27	27	22	22	22	27	33	27	27	27	3.9719E7	3.5072E7	3.4326E7	4.1281E7	4.9865E7	8.3158E6	9.4071E6	7.5627E6	1.5311E7	1.7881E7	1.6403E7	2.0705E7	2.2958E7	1.8725E7	4.8951E6
68	319	Q9BTM1|H2AJ_HUMAN	162.91	33	27	27	27	27	27	24	24	24	27	27	27	27	27	27	23	23	23	27	27	27	27	27	22	22	22	27	33	27	27	27	3.9719E7	3.5072E7	3.4326E7	4.1281E7	4.9865E7	8.3158E6	9.4071E6	7.5627E6	1.5311E7	1.7881E7	1.6403E7	2.0705E7	2.2958E7	1.8725E7	4.8951E6
68	318	Q99878|H2A1J_HUMAN	162.91	34	27	27	27	27	27	24	24	24	27	27	27	27	27	27	23	23	23	27	27	27	27	27	22	22	22	27	34	27	27	27	3.9719E7	3.5072E7	3.4326E7	4.1281E7	4.9865E7	8.3158E6	9.4071E6	7.5627E6	1.5311E7	1.7881E7	1.6403E7	2.0705E7	2.2958E7	1.8725E7	4.8951E6
68	320	Q16777|H2A2C_HUMAN	162.91	33	27	27	27	27	27	24	24	24	27	27	27	27	27	27	23	23	23	27	27	27	27	27	22	22	22	27	33	27	27	27	3.9719E7	3.5072E7	3.4326E7	4.1281E7	4.9865E7	8.3158E6	9.4071E6	7.5627E6	1.5311E7	1.7881E7	1.6403E7	2.0705E7	2.2958E7	1.8725E7	4.8951E6
179	159	O43294|TGFI1_HUMAN	162.86	21	5	3	2	10	10	0	0	2	0	2	2	5	5	3	7	5	8	3	3	5	8	8	8	5	5	17	19	15	5	14	4.1084E6	2.4045E6	9.2882E5	5.2295E6	3.776E6			0		1.6531E6	3.4886E5	4.2006E6	4.3185E6	2.7886E6	2.458E5
204	132	P08648|ITA5_HUMAN	162.08	11	0	0	0	1	4	0	1	0	2	3	3	0	0	0	3	3	3	3	2	2	3	2	0	0	0	4	3	4	6	6				1.6629E6	7.4292E4		1.3985E6		5.7444E5	2.7772E6	3.2313E6				3.0623E6
170	117	Q03692|COAA1_HUMAN	161.86	24	9	9	8	0	4	5	11	8	8	7	12	0	0	0	5	0	0	0	0	0	4	4	8	8	8	7	7	7	0	0	3.1663E7	2.6336E7	3.0517E7		4.5781E6	1.307E7	1.612E7	2.0527E7	1.5862E7	2.3117E7	2.5891E7				8.6249E6
80	162	P02768|ALBU_HUMAN	161.48	12	8	7	8	5	5	8	8	8	5	5	5	7	7	7	8	8	8	7	5	5	5	5	5	5	5	5	5	5	5	5	3.2098E8	2.8428E8	3.0842E8	1.0385E8	1.144E8	5.4201E7	5.6067E7	5.359E7	2.1096E8	2.1008E8	2.2831E8	2.3083E8	2.2905E8	2.0767E8	1.767E8
132	181	P69905|HBA_HUMAN	160.34	63	32	15	27	32	16	19	30	28	5	15	0	0	5	5	54	48	54	6	6	6	62	63	21	21	11	32	32	32	31	31	1.176E7	1.0869E7	1.0364E7	6.936E6	5.1327E6	1.1276E7	1.3447E7	2.0753E7	1.7925E6	3.884E6			2.5483E6	2.8878E6	1.8911E8
69	133	P67936|TPM4_HUMAN	160.00	43	12	12	12	14	22	11	11	11	14	14	14	15	15	15	17	14	11	21	23	20	11	12	14	14	22	20	20	25	38	32				7.5158E6	9.7645E6				6.4891E6	0	6.7841E6	2.1126E6	0	1.5491E6	2.1599E7
112	155	P04004|VTNC_HUMAN	158.60	17	10	8	5	12	9	6	3	5	5	5	3	6	3	6	3	6	3	6	8	6	11	9	5	7	5	17	15	15	6	3	1.0583E7	6.4653E6	1.2906E7	1.9252E7	2.0776E7	3.7373E5	2.3582E5	0	4.1641E6	5.2163E6	1.6159E6	2.4279E6	4.8799E5	1.9298E6	2.548E5
180	279	Q9NQC3|RTN4_HUMAN	157.40	5	1	1	1	3	3	0	0	0	1	1	1	1	1	1	1	1	1	5	3	3	4	4	1	1	1	1	1	1	3	3	7.5328E6	7.2715E6	8.2E6	1.0746E7	1.052E7				5.0555E6	5.8089E6	5.7735E6	5.7988E6	5.6064E6	5.3062E6	8.2353E6
120	164	P00387|NB5R3_HUMAN	156.35	27	16	13	13	13	13	8	12	8	19	19	19	10	10	16	14	14	10	13	13	13	16	13	8	13	13	8	8	8	14	14	2.0318E7	1.6235E7	1.7943E7	2.349E7	2.3533E7	1.3878E7	1.3169E7	1.2322E7	3.1358E7	2.9724E7	3.3568E7	8.7683E6	7.9916E6	1.5906E7	3.2003E7
101	140	Q06828|FMOD_HUMAN	155.71	23	13	15	15	12	12	12	10	11	10	11	12	9	11	11	14	20	11	13	11	13	15	15	5	5	5	15	15	15	7	7	3.487E7	4.0207E7	4.4754E7	5.287E7	4.2878E7	1.2379E7	1.37E7	1.1475E7	2.1795E7	7.9662E7	7.5244E7	4.5848E7	4.7595E7	4.3497E7	9.2039E7
140	223	P06576|ATPB_HUMAN	154.02	11	11	9	11	9	9	0	0	0	9	8	9	7	5	5	5	4	5	9	9	9	11	9	7	4	11	9	7	5	11	11	8.5469E6	6.0508E6	7.1828E6	4.2315E6	3.8869E6				2.207E7	2.1101E7	2.2937E7	8.9897E5	5.6034E6	4.4601E6	3.9547E6
182	137	P02675|FIBB_HUMAN	150.80	19	1	0	0	0	0	1	4	5	0	0	0	0	0	0	7	17	7	11	6	13	0	0	0	0	0	15	13	13	7	7	2.3468E6					1.6335E6	1.1882E6	1.7674E6							1.6657E7
125	98	P04264|K2C1_HUMAN	150.62	18	1	3	3	3	3	1	1	2	5	5	5	1	1	1	13	13	14	9	7	7	3	1	6	5	5	3	5	3	14	15		0	7.3217E5						5.4695E5	5.5595E5	8.0358E5				2.4541E7
155	96	P11142|HSP7C_HUMAN	148.67	21	2	2	2	3	4	1	1	0	5	5	5	2	3	3	8	11	5	6	8	10	14	19	2	0	0	9	12	8	2	4	6.8864E5	7.4092E5	7.6214E5	1.096E6	4.1252E6	1.552E6	2.0882E6		6.5145E6	5.6018E6	6.8934E6		7.2997E5	1.4394E6	5.8841E6
148	148	Q6PCB0|VWA1_HUMAN	148.21	27	8	8	4	14	21	0	0	0	8	8	4	8	8	8	7	7	7	8	8	8	8	16	10	10	10	8	8	8	8	8	3.2413E6	3.7267E6	2.8334E5	9.2521E6	8.4543E6				4.6994E6	5.9138E6	3.3063E6	6.2101E6	5.7621E6	6.1448E6	1.4402E7
156	180	P02743|SAMP_HUMAN	144.75	30	10	4	10	13	19	0	10	6	8	4	14	0	0	0	10	10	10	10	10	10	4	4	16	16	22	10	10	10	6	6	3.569E6	1.9767E6	3.1907E6	1.2014E7	2.5771E7		3.9835E6	3.5152E6	4.9687E6	3.0035E6	1.2649E7				1.3095E7
93	186	P35625|TIMP3_HUMAN	144.63	29	19	19	25	14	14	20	19	19	14	14	14	19	17	19	18	18	20	14	10	10	19	19	19	19	19	19	19	19	10	10	1.2546E8	1.1397E8	1.1954E8	4.0178E7	3.9121E7	5.052E7	5.1165E7	4.9173E7	5.7167E7	5.5279E7	6.019E7	7.3482E7	7.2304E7	6.6669E7	9.8027E7
169	145	O43854|EDIL3_HUMAN	144.11	19	2	4	4	2	4	8	6	6	0	0	0	2	4	2	0	0	2	0	0	0	14	10	15	11	13	11	10	10	2	8	8.2883E5	2.9673E6	2.3285E6	8.6066E5	3.0139E6	8.429E6	6.5422E6	7.0751E6				2.1343E6	4.3963E6	1.7773E6
139	144	Q9BXN1|ASPN_HUMAN	143.36	26	16	14	19	14	16	3	11	6	6	13	13	16	12	16	2	0	6	3	0	0	20	13	9	9	7	23	23	23	0	0	3.4886E7	2.9133E7	3.3322E7	1.7341E7	1.9054E7	1.4526E7	1.6839E7	1.8215E7	2.4828E6	7.2039E6	7.1493E6	2.3655E7	2.4695E7	1.9859E7	2.2467E6
208	127	Q86UX2|ITIH5_HUMAN	142.14	12	1	3	3	3	2	0	0	0	0	0	0	6	4	5	2	1	1	2	1	3	4	7	0	1	0	1	2	1	4	2	1.4846E6	2.6969E6	4.0644E6	2.5541E6	2.3666E6							8.1824E6	3.0296E6	5.3469E6	2.4053E6
220	122	Q14204|DYHC1_HUMAN	142.03	4	0	0	0	0	0	0	0	0	0	1	0	0	0	0	0	0	1	1	1	1	1	0	0	0	0	1	1	0	1	1			0	0					3.0102E5	4.5275E5	6.6216E5	5.5038E5	9.4495E5		1.0027E7
186	106	P0DMV9|HS71B_HUMAN	140.06	24	0	2	2	0	2	0	0	0	4	2	2	2	8	2	5	7	5	7	6	9	11	12	2	2	2	7	6	7	6	4		7.2492E5							0				0		3.2288E6
186	105	P0DMV8|HS71A_HUMAN	140.06	24	0	2	2	0	2	0	0	0	4	2	2	2	8	2	5	7	5	7	6	9	11	12	2	2	2	7	6	7	6	4		7.2492E5							0				0		3.2288E6
146	124	P53814|SMTN_HUMAN	139.32	13	6	3	5	4	2	1	0	0	3	3	4	6	6	4	0	0	0	7	10	7	6	6	1	1	1	5	6	7	1	1	8.2218E6	5.2175E6	7.8701E6	7.9142E6	5.0164E6	4.4794E5			6.7116E6	7.4373E6	8.9812E6	8.545E6	6.9711E6	6.4815E6
168	249	P55083|MFAP4_HUMAN	138.17	28	4	4	4	4	4	15	15	15	21	16	18	4	4	0	21	21	21	8	0	0	11	4	4	4	4	4	4	11	0	0	1.9867E6	3.089E6	1.9226E6	8.8462E5	8.408E5	7.5605E6	1.1628E7	1.1122E7	2.2314E7	2.0094E7	2.0257E7	1.1245E6	9.6951E5		5.0246E7
240	157	P35442|TSP2_HUMAN	138.08	8	0	0	0	1	1	0	0	0	0	0	0	0	0	0	0	0	0	0	0	0	0	1	5	6	4	3	1	2	1	0				2.0026E5	6.8427E4
227	173	P39059|COFA1_HUMAN	137.71	6	0	1	0	0	0	0	0	0	0	1	1	0	1	0	0	0	0	2	1	2	3	3	2	1	1	2	4	2	2	2		8.4545E5								2.059E8	7.6334E5		1.3404E6
187	143	P56199|ITA1_HUMAN	137.59	7	1	1	1	1	1	0	1	1	1	2	1	5	5	3	2	1	1	3	3	2	1	0	0	1	0	1	0	0	2	2	1.7588E6	2.8879E6	2.4034E6	1.1492E7	1.1283E7		4.176E5	4.1084E5	2.3881E6	1.4105E7	8.9738E6	2.2212E7	1.6989E7	1.2627E7	1.7897E7
109	128	P14136|GFAP_HUMAN	136.97	19	4	2	2	4	6	9	5	6	19	15	15	4	2	4	7	6	9	11	11	11	11	9	6	4	4	6	4	4	4	4						1.6201E6	1.0249E6	9.7446E5	4.4684E7	1.3169E7	1.2988E7				2.9869E6
151	300	P08294|SODE_HUMAN	136.96	20	10	15	10	15	15	5	5	5	5	12	12	9	15	15	5	5	0	12	12	12	15	15	12	12	12	20	12	15	15	15	8.6125E6	1.3024E7	7.9462E6	4.3998E7	5.3192E7	5.0656E6	3.9931E6	3.5334E6	9.7169E6	1.1892E7	1.1832E7	2.2283E7	2.5061E7	1.9397E7	1.4328E6
183	149	Q14112|NID2_HUMAN	135.89	7	3	3	3	4	3	1	2	1	0	2	1	5	4	4	2	0	0	2	1	2	4	4	0	0	0	4	3	3	2	2	1.581E6	2.5553E6	2.8174E6	3.8237E6	1.3223E6		1.6081E6	1.3875E6		0	2.1542E6	5.7512E6	3.5738E6	2.5873E6	2.8648E6
189	152	P02649|APOE_HUMAN	135.71	22	3	3	3	3	0	0	0	0	3	0	3	3	3	3	18	15	15	8	5	3	8	8	10	10	15	17	15	20	9	5	1.9452E6	1.6764E6	1.7211E6	1.6819E6					1.1312E6		1.109E6	1.6459E6	1.9085E6	1.7406E6	2.0328E7
113	171	P35555|FBN1_HUMAN	135.60	3	2	1	2	2	2	1	2	2	1	1	0	2	2	2	2	2	1	1	1	1	1	1	1	1	1	2	2	2	1	1	5.4298E7	4.828E7	6.4413E7	6.1042E7	5.2362E7	1.5893E7	2.0535E7	2.215E7	1.2926E7	1.1438E7	1.0155E7	5.2551E7	5.5773E7	5.1364E7	4.1173E7
149	170	Q14766|LTBP1_HUMAN	135.28	4	1	1	1	1	1	0	0	0	1	1	1	2	2	2	2	2	1	2	2	2	1	1	3	2	3	1	2	1	2	4	2.2135E6	5.487E6	2.2109E6	5.0486E6	1.2864E7				1.329E6	2.2053E6	2.941E6	1.9372E7	1.9472E7	1.6285E7	1.941E7
167	178	Q969G5|CAVN3_HUMAN	133.75	33	15	14	15	8	14	4	4	10	10	10	8	14	8	8	10	10	10	14	14	10	33	33	4	4	0	18	18	18	19	6	5.9037E6	5.0058E6	6.7017E6	4.4852E6	5.178E6	0	0	0	1.5136E6	5.1534E6	3.0096E6	1.4268E7	1.4058E7	1.2395E7	1.5047E6
239	118	Q9NZM1|MYOF_HUMAN	133.14	6	0	0	0	0	1	0	0	0	1	1	1	0	0	0	0	0	0	1	2	2	2	1	1	1	0	0	1	0	1	2					7.744E5				9.3717E5	2.0676E5	1.0647E6
108	138	Q96P44|COLA1_HUMAN	132.10	10	7	6	7	6	4	6	8	8	6	5	5	6	7	7	4	4	5	4	3	5	7	7	7	7	6	9	9	9	3	4	5.2213E7	3.3741E8	5.8209E7	5.2787E8	5.41E8	3.774E8	3.9873E8	3.7732E8	8.3974E8	8.6652E8	1.859E7	5.4622E8	6.4132E8	5.4837E8	1.6595E9
219	141	P35908|K22E_HUMAN	130.44	13	2	0	0	0	0	0	0	1	2	2	2	0	0	0	8	5	8	4	3	2	0	0	1	0	0	0	0	0	9	10															2.7462E5
224	165	O75462|CRLF1_HUMAN	130.25	20	0	0	0	0	3	0	0	0	0	0	0	0	0	0	0	0	0	0	0	0	7	7	7	16	12	6	7	6	6	6					7.2021E5
200	182	Q15942|ZYX_HUMAN	129.27	13	2	2	2	3	4	2	2	2	0	2	2	2	2	2	2	2	3	7	7	4	2	2	2	2	2	5	4	8	7	7	1.0143E7	8.8291E6	6.6683E6	1.6566E7	1.5777E7	3.7867E6	6.0124E6	5.6017E6		0	0	7.4232E6	5.7708E6	5.1032E6	1.577E7
221	158	P05023|AT1A1_HUMAN	128.87	7	1	2	2	0	0	0	1	1	1	0	0	1	0	0	0	1	3	4	3	4	1	2	1	0	0	3	2	1	6	4	1.8838E6	2.5466E6	2.1983E6				0	0	0			6.5679E5
174	136	Q14BN4|SLMAP_HUMAN	128.06	10	5	2	7	2	4	1	0	0	3	3	2	5	3	4	3	1	3	4	5	5	9	6	1	1	0	4	4	4	1	1	7.4735E6	4.0322E6	5.9943E6	8.4238E6	1.0734E7	0			2.7734E6	2.931E6	5.5945E6	1.2904E7	2.7538E6	5.8292E6	1.4428E7
152	239	P10301|RRAS_HUMAN	127.91	27	11	11	11	11	11	0	0	0	11	11	11	6	11	11	11	11	18	19	18	11	11	11	6	6	6	11	11	11	11	11	1.7936E6	1.7628E6	2.1985E6	2.3944E6	1.6329E6				3.0276E6	3.0856E6	2.6269E6	1.6575E6	1.8382E6	2.2126E6	5.4894E6
191	228	P02679|FIBG_HUMAN	127.40	10	4	4	4	4	4	0	2	0	2	2	2	0	0	0	10	10	10	7	7	4	0	0	2	2	2	9	7	7	4	4	1.4019E6	1.1478E6	1.1374E6	1.3203E6	1.7513E6		2.659E6		1.9924E7	1.9406E7	1.9116E7				3.7499E7
264	167	Q8IUX7|AEBP1_HUMAN	124.68	8	0	0	0	0	1	0	0	0	1	0	1	0	1	0	1	2	1	0	0	0	0	1	3	2	1	1	1	1	3	4					3.4991E6				0		0		3.1664E5		3.5379E6
244	130	P06756|ITAV_HUMAN	122.02	13	0	0	1	2	4	0	0	0	1	0	1	1	1	0	0	0	0	1	1	1	2	6	1	3	2	0	0	0	4	3			0	0	2.3531E6				5.7362E6		1.4064E5	5.022E5	5.1595E5
279	163	Q15124|PGM5_HUMAN	121.53	13	0	0	0	0	0	0	0	0	0	0	0	0	0	0	2	2	6	3	4	4	0	0	0	0	0	0	2	0	7	7															5.4241E6
242	187	O00468|AGRIN_HUMAN	119.43	4	1	2	0	1	2	0	0	0	0	1	1	1	0	1	0	1	0	1	0	1	1	1	0	1	0	0	0	1	0	0	1.4782E6	8.1671E5		2.0715E6	3.0014E6					1.3328E6	5.4901E5	1.8323E6		1.9141E6	1.8825E7
228	169	Q16891|MIC60_HUMAN	117.00	11	3	0	0	0	0	0	0	0	2	1	0	3	2	3	0	0	0	7	4	6	5	2	0	0	0	0	2	3	4	3	9.4686E5								5.738E5	7.3376E5		4.571E5	2.6606E5	1.2562E6
229	150	P11021|BIP_HUMAN	116.01	13	0	0	0	0	0	0	0	0	0	0	1	2	2	0	3	2	3	5	3	8	5	7	0	0	0	5	5	4	1	0											7.6196E5				2.9348E6
133	166	P09382|LEG1_HUMAN	115.95	48	19	19	12	28	21	37	30	30	12	12	19	28	28	28	28	19	12	19	19	19	19	19	19	19	19	39	39	39	19	19	8.8122E6	7.597E6	5.9232E6	2.5865E7	1.9068E7	1.5395E7	1.1355E7	1.2046E7	1.3016E7	1.6856E6	5.7932E6	3.0789E7	3.5187E7	3.091E7	4.0751E7
175	172	P09525|ANXA4_HUMAN	115.62	22	4	2	2	0	0	2	2	2	2	2	2	6	6	0	13	13	22	4	2	4	13	11	2	2	6	0	3	2	7	18	7.7682E5											3.2602E5	1.912E6		1.2672E7
260	153	O75083|WDR1_HUMAN	114.69	10	0	0	0	0	0	0	0	0	0	0	1	0	0	0	0	0	0	0	0	0	0	0	0	0	0	7	10	7	0	0											1.9686E6
193	190	P40939|ECHA_HUMAN	114.58	11	3	3	3	5	5	0	0	0	3	3	3	6	3	4	3	3	3	3	4	5	3	5	3	3	3	3	3	3	3	3	1.3663E6	1.2383E6	1.3797E6	6.7601E5	0				1.5243E6	1.6022E6	1.6032E6	4.1639E6	2.6289E4	1.5578E6	6.4757E5
154	204	P26038|MOES_HUMAN	114.09	10	5	2	3	8	5	0	3	0	8	3	5	1	5	5	3	2	8	3	2	2	8	8	5	5	5	5	8	6	6	6	3.6971E6	2.0243E6	3.8515E6	7.8095E6	8.4738E6		2.9105E6		8.9659E6	4.9037E6	9.1805E6	1.9266E6	4.4432E6	2.2079E6	9.8327E6
165	198	Q16647|PTGIS_HUMAN	113.38	11	6	6	6	7	6	0	2	0	6	3	6	5	5	5	3	3	3	6	5	7	10	7	5	7	7	5	3	3	5	7	9.3475E5	1.0409E6	4.0219E5	2.1875E6	8.2728E5		1.7673E6		1.2836E6	1.0507E6	6.2431E5	1.2168E6	1.3098E6	8.5218E5	3.1761E5
147	175	P12107|COBA1_HUMAN	113.28	6	2	1	1	1	1	2	1	1	2	1	1	1	1	1	0	0	0	1	1	1	1	1	1	1	1	2	3	1	0	0	5.3737E6				3.5514E6	5.2892E8			2.6971E6
178	237	P55084|ECHB_HUMAN	112.22	11	6	4	6	6	6	3	3	3	0	2	2	8	7	8	3	3	5	11	9	9	6	6	4	4	5	6	6	6	6	7	3.1366E6	2.4792E6	2.815E6	1.8839E6	2.2333E6	8.2779E6	6.4164E6	7.7872E6		7.2655E5	0	1.3382E7	1.1412E7	1.3491E7	2.7618E7
230	179	Q13555|KCC2G_HUMAN	111.65	13	2	0	0	4	6	0	0	0	2	2	4	6	2	6	6	4	6	6	2	2	0	7	2	2	0	3	0	3	6	6	8.9994E5			1.7932E6	1.3812E6				1.0615E6	7.0913E5	8.3941E5	9.8049E5	9.6282E5	7.4688E5	3.2582E6
256	188	P14618|KPYM_HUMAN	111.18	15	0	0	0	0	0	0	0	0	0	0	0	0	0	0	3	3	2	5	5	2	9	11	0	0	0	0	3	5	5	5															7.6172E5
194	189	O75367|H2AY_HUMAN	110.21	19	8	8	8	8	8	2	2	0	5	5	0	11	8	8	0	0	0	11	8	8	8	8	2	2	2	3	6	3	13	8	6.7375E6	5.7565E6	5.5942E6	3.8323E6	4.0428E6	7.3121E5	5.9134E5		3.2535E5	2.2756E5		7.0334E6	4.9587E6	4.5323E6
247	197	P13645|K1C10_HUMAN	109.65	9	0	0	0	0	0	2	2	2	0	0	0	0	0	0	7	4	4	2	4	2	0	0	0	0	0	0	0	0	8	9						1.5835E6	1.5204E6	1.4029E6							1.7513E7
214	231	P48735|IDHP_HUMAN	109.12	12	7	9	10	7	9	0	0	0	5	6	2	0	0	0	2	2	2	7	7	7	12	12	0	0	0	0	0	0	0	0	1.1004E6	6.1578E5	1.47E6	3.2346E5	8.4057E5				1.9736E6	1.373E6	1.3426E6				1.5927E6
241	203	P04406|G3P_HUMAN	109.08	18	0	0	2	0	0	0	0	0	0	0	0	0	2	4	0	2	2	0	2	2	13	13	0	4	7	18	7	11	0	0			7.4163E5										2.0594E6	0
268	251	P12277|KCRB_HUMAN	106.71	16	0	0	0	0	0	0	0	0	0	0	0	0	0	0	3	3	0	0	0	0	0	0	0	0	0	10	16	10	0	0															1.0064E6
243	202	Q14767|LTBP2_HUMAN	106.50	3	0	0	1	0	0	0	0	0	0	0	0	0	1	1	0	0	0	0	0	1	0	1	1	2	2	0	1	0	1	1	2.8316E6	2.7036E6	3.781E6									1.8444E6	0	1.5935E6
255	156	P07942|LAMB1_HUMAN	105.63	5	0	0	0	2	0	0	0	0	0	0	1	0	0	0	1	2	1	0	0	0	2	3	1	1	1	0	0	0	0	0				1.3281E6	3.6049E6						8.2163E5				7.3172E6
203	234	P98095|FBLN2_HUMAN	105.48	4	2	2	2	2	2	0	0	0	2	2	2	3	2	2	2	2	2	3	3	2	2	2	2	2	2	2	2	2	2	1	2.3732E6	1.8303E6	2.0859E6	1.4525E6	1.8936E6				1.6347E6	1.7943E6	1.6451E6	4.052E6	5.3734E5	8.646E5	2.1908E6
211	208	P16112|PGCA_HUMAN	105.43	2	0	0	0	1	1	0	0	0	0	1	1	0	1	0	0	0	0	0	0	0	1	1	1	1	1	2	2	2	1	1				1.0191E7	8.4368E6				1.356E6	1.5938E6	2.8778E6		4.8999E5
184	258	P16403|H12_HUMAN	104.08	15	4	4	4	9	9	0	0	0	0	4	4	9	9	9	9	5	5	15	15	15	9	9	4	4	4	9	9	9	9	9	5.74E6	5.5664E6	6.3031E6	8.2581E6	9.0026E6					2.4328E6	2.3173E6	2.1179E7	2.3013E7	2.0682E7	1.9442E7
184	270	P10412|H14_HUMAN	104.08	14	4	4	4	9	9	0	0	0	0	4	4	9	9	9	9	5	5	14	14	14	9	9	4	4	4	9	9	9	9	9	5.74E6	5.5664E6	6.3031E6	8.2581E6	9.0026E6					2.4328E6	2.3173E6	2.1179E7	2.3013E7	2.0682E7	1.9442E7
184	276	P16402|H13_HUMAN	104.08	14	4	4	4	9	9	0	0	0	0	4	4	9	9	9	9	5	5	14	14	14	9	9	4	4	4	9	9	9	9	9	5.74E6	5.5664E6	6.3031E6	8.2581E6	9.0026E6					2.4328E6	2.3173E6	2.1179E7	2.3013E7	2.0682E7	1.9442E7
235	280	P20073|ANXA7_HUMAN	103.99	9	3	5	0	3	0	0	0	0	0	0	2	3	3	3	2	0	0	3	3	3	3	3	0	3	3	3	3	3	3	3	0	9.4108E5		0							3.5622E6	6.2589E5	5.7436E5	0	3.4749E6
210	227	Q9NRN5|OLFL3_HUMAN	103.97	10	2	4	4	0	0	2	0	2	0	0	0	6	6	6	2	2	0	0	0	0	4	4	2	6	2	4	4	2	0	0	3.2203E6	3.8511E6	3.7098E6			1.8927E6		0				7.6811E6	8.0529E6	6.6121E6	7.1318E6
181	299	Q03135|CAV1_HUMAN	102.09	18	6	6	6	13	13	4	4	4	10	4	10	10	8	10	18	10	10	13	18	18	13	13	0	0	6	13	13	13	6	10	2.8822E6	3.0315E6	3.6816E6	5.7859E6	7.7887E6	4.8988E6	4.4679E6	4.9866E6	8.7971E6	2.0899E6	5.5102E6	1.6869E7	1.0618E7	1.433E7	5.5469E7
171	257	Q15417|CNN3_HUMAN	101.78	15	3	5	3	9	9	2	2	2	8	2	2	7	5	2	5	3	5	2	2	2	2	2	2	3	2	9	5	10	8	8				1.2418E6	1.602E6				3.0948E4			1.966E5
218	236	P62987|RL40_HUMAN	101.12	34	0	12	0	20	20	0	0	0	12	12	12	0	12	12	12	20	12	12	20	12	12	12	20	34	27	12	12	12	12	12		1.2004E6		4.7867E6	4.9867E6				3.7314E6	3.2888E6	4.3474E6		1.7541E6	1.0191E6	3.4657E6
218	262	P62979|RS27A_HUMAN	101.12	28	0	10	0	16	16	0	0	0	10	10	10	0	10	10	10	16	10	10	16	10	10	10	16	28	22	10	10	10	10	10		1.2004E6		4.7867E6	4.9867E6				3.7314E6	3.2888E6	4.3474E6		1.7541E6	1.0191E6	3.4657E6
218	271	P0CG47|UBB_HUMAN	101.12	19	0	7	0	11	11	0	0	0	7	7	7	0	7	7	7	11	7	7	11	7	7	7	11	19	15	7	7	7	7	7		1.2004E6		4.7867E6	4.9867E6				3.7314E6	3.2888E6	4.3474E6		1.7541E6	1.0191E6	3.4657E6
218	272	P0CG48|UBC_HUMAN	101.12	6	0	2	0	4	4	0	0	0	2	2	2	0	2	2	2	4	2	2	4	2	2	2	4	6	5	2	2	2	2	2		1.2004E6		4.7867E6	4.9867E6				3.7314E6	3.2888E6	4.3474E6		1.7541E6	1.0191E6	3.4657E6
216	384	P16615|AT2A2_HUMAN	100.83	3	2	2	2	2	2	0	0	0	2	2	2	2	2	2	2	0	1	2	3	3	2	0	2	2	2	2	2	2	2	3	1.1326E6	1.1355E6	3.9606E5	7.6494E5	1.0279E6				7.5209E5	7.0424E5	6.8442E5	1.0596E5	0	3.7689E5	2.4283E6
267	229	Q16555|DPYL2_HUMAN	100.49	12	0	1	0	6	6	0	0	0	1	1	1	0	0	0	0	2	2	0	3	0	0	0	0	0	1	1	1	1	5	2		3.1781E5		0	0
185	253	P37802|TAGL2_HUMAN	99.84	22	7	7	7	7	7	7	7	7	7	7	7	7	7	7	17	13	13	11	11	11	0	0	11	7	7	7	11	11	16	11	6.8871E5	0	0	1.6066E6	1.7262E6	0	8.6837E4	9.9019E4	1.1204E6	1.3104E6	1.1439E6	9.657E5	1.5336E5	8.807E5	3.5543E7
163	174	Q06830|PRDX1_HUMAN	99.82	27	0	6	0	14	22	4	4	8	18	13	13	12	17	4	17	17	17	4	0	4	8	18	13	8	13	14	18	18	9	5				2.4482E6	9.2653E6	2.6084E6	5.9068E6	2.483E6	8.6508E6	7.3782E6	8.8875E6	1.1206E7	1.4509E7	9.6038E5	3.3189E7
246	184	P04843|RPN1_HUMAN	99.42	9	0	2	0	0	0	0	0	0	0	2	0	2	0	0	2	0	0	2	2	3	0	1	2	0	0	3	3	3	3	3		0								5.151E5		0			0
302	191	Q13813|SPTN1_HUMAN	98.53	4	0	0	0	2	0	0	0	0	0	0	0	0	0	0	0	0	0	1	0	0	0	1	0	0	0	1	0	0	0	0	3.1022E6			1.128E5
176	185	Q03252|LMNB2_HUMAN	98.41	9	3	3	3	1	3	1	3	1	0	1	1	1	1	1	1	1	1	3	4	3	1	3	1	1	1	3	3	3	5	3	4.0484E6	2.9437E6	4.5058E6		9.529E5		2.0413E6
253	274	P78539|SRPX_HUMAN	98.30	8	0	0	0	0	0	0	0	0	5	5	5	0	3	3	3	2	3	0	0	0	5	3	3	3	0	5	3	3	0	0									4.1991E6	3.3786E6	3.5982E6		2.157E5	0	5.944E5
236	230	P27338|AOFB_HUMAN	97.05	8	0	0	0	0	0	0	0	0	0	0	4	4	4	5	0	0	0	8	8	8	2	4	0	0	0	2	2	2	0	0											3.2534E6	2.7758E6	4.8906E6	6.161E6
201	241	P36578|RL4_HUMAN	96.82	12	2	3	3	3	10	3	3	0	3	3	3	5	6	6	3	3	3	6	8	5	3	6	5	0	3	8	6	6	8	5	0	7.5705E5	6.9578E5	1.0817E6	2.9699E6	3.5436E5	3.2108E5		1.2103E6	1.0918E6	1.5107E6	1.4021E6	1.3231E6	1.2642E6	1.8323E6
199	259	Q96HC4|PDLI5_HUMAN	96.82	5	3	2	2	2	3	2	2	2	3	5	2	2	3	2	2	2	0	3	3	3	3	2	2	2	2	3	5	3	2	2	3.0231E6	1.7557E6	1.5615E6	2.9269E6	4.4357E6	1.4615E6	1.1345E6	9.4488E5	1.3158E6	2.7186E6	7.4112E5	4.1587E5	1.8509E6	3.6117E5	2.5855E6
317	199	P50454|SERPH_HUMAN	96.61	17	0	0	4	6	6	0	0	0	0	0	0	0	0	0	0	0	0	0	0	3	0	12	2	0	0	4	2	0	3	0			0	0	0
287	342	P02671|FIBA_HUMAN	96.40	5	0	0	0	0	0	0	0	0	0	0	0	0	0	0	3	3	3	3	2	2	0	0	0	0	0	2	2	0	3	3															1.3359E7
299	439	Q9NVD7|PARVA_HUMAN	95.75	7	0	0	0	4	0	0	0	0	0	0	0	4	0	0	7	7	7	4	4	0	0	0	0	0	0	3	0	0	0	4				5.5165E5								2.0651E5			5.0436E6
250	224	P50995|ANX11_HUMAN	94.51	9	0	0	0	0	0	3	0	3	5	3	5	0	3	3	2	7	4	3	2	0	3	0	0	0	0	3	0	3	3	3						6.2475E5		0	8.8423E5	0	1.9741E5		1.0863E6	0	1.7076E6
161	429	P0DP25|CALM3_HUMAN	94.07	13	13	13	5	13	13	5	8	13	13	13	13	13	13	13	13	13	13	13	13	13	5	13	13	13	13	13	5	13	13	13	5.0349E6	5.2353E6	2.466E6	4.5521E6	3.8938E6	7.1822E5	1.4607E6	1.7061E6	1.0552E7	1.1005E7	1.2816E7	8.0204E6	9.3433E6	8.0057E6	2.336E7
161	428	P0DP23|CALM1_HUMAN	94.07	13	13	13	5	13	13	5	8	13	13	13	13	13	13	13	13	13	13	13	13	13	5	13	13	13	13	13	5	13	13	13	5.0349E6	5.2353E6	2.466E6	4.5521E6	3.8938E6	7.1822E5	1.4607E6	1.7061E6	1.0552E7	1.1005E7	1.2816E7	8.0204E6	9.3433E6	8.0057E6	2.336E7
161	427	P0DP24|CALM2_HUMAN	94.07	13	13	13	5	13	13	5	8	13	13	13	13	13	13	13	13	13	13	13	13	13	5	13	13	13	13	13	5	13	13	13	5.0349E6	5.2353E6	2.466E6	4.5521E6	3.8938E6	7.1822E5	1.4607E6	1.7061E6	1.0552E7	1.1005E7	1.2816E7	8.0204E6	9.3433E6	8.0057E6	2.336E7
284	332	O14558|HSPB6_HUMAN	93.88	21	8	0	0	8	0	0	0	0	0	0	0	0	0	0	7	15	15	0	0	0	0	0	0	0	0	8	0	8	7	12	2.7669E6			2.7167E6											9.9869E6
342	387	P49411|EFTU_HUMAN	92.64	7	4	4	0	0	0	0	0	0	0	0	0	4	4	0	0	0	0	0	0	0	7	4	0	0	0	0	0	4	0	0	0	9.1567E4										0	0
298	242	O00151|PDLI1_HUMAN	92.24	11	0	0	0	4	0	0	0	0	0	0	0	0	0	0	0	0	0	3	0	3	0	3	5	0	0	8	8	8	0	0				0
198	291	P23142|FBLN1_HUMAN	92.09	6	0	3	3	4	3	0	0	0	4	4	4	3	3	0	0	4	0	4	4	4	4	6	1	1	0	3	3	3	4	4		0	0	5.0291E6	3.5016E6				5.8936E6	5.8119E6	6.0575E6	1.124E5	4.1906E5
336	238	Q00610|CLH1_HUMAN	91.49	4	0	0	0	0	0	0	0	0	0	0	0	0	0	0	1	1	0	0	0	0	0	0	0	0	0	1	0	0	2	1													1.0627E6		8.0534E5
273	386	Q9UM54|MYO6_HUMAN	91.00	3	0	0	0	0	0	0	0	0	1	0	0	1	0	0	0	0	1	1	1	1	0	2	0	0	0	0	0	0	1	1
225	519	Q9UBI6|GBG12_HUMAN	90.75	25	25	0	22	25	25	0	0	0	22	22	22	0	0	22	0	0	0	25	25	0	25	25	22	25	25	25	25	25	25	25	1.4124E6		6.4006E5	1.1521E6	1.0187E6				5.4528E5	6.7313E5	6.5048E5			1.095E6
277	289	Q7Z7G0|TARSH_HUMAN	89.86	4	2	0	0	2	1	0	0	0	1	3	2	1	1	0	0	1	2	1	1	0	1	2	0	0	0	1	0	1	0	0	0			1.9643E5	1.3588E6				1.648E6	1.953E6	3.7518E4	1.0686E6	1.1341E6
252	200	P32119|PRDX2_HUMAN	89.69	32	0	6	0	0	0	0	0	0	0	0	0	5	0	10	8	16	4	0	0	0	9	9	0	0	0	4	0	0	16	4												9.423E5		1.5532E6	4.6989E6
205	248	O60504|VINEX_HUMAN	88.71	9	3	4	3	1	1	0	1	0	0	1	0	1	1	1	1	1	1	3	6	3	1	4	1	0	1	1	3	1	1	1	6.0091E5	5.5145E5	0									0
286	192	Q0ZGT2|NEXN_HUMAN	88.46	8	0	0	1	0	1	0	0	0	1	0	0	1	1	1	0	0	0	0	5	0	1	3	0	0	0	0	1	1	2	1			1.1807E6		0				0			1.0395E6	1.1447E6	9.0998E5
166	434	P62834|RAP1A_HUMAN	87.89	12	12	12	12	12	12	0	0	0	12	12	12	12	12	12	6	12	6	12	12	12	12	12	12	6	12	12	12	12	12	12	5.7972E6	5.8132E6	6.2501E6	5.1613E6	4.3884E6				6.1611E6	6.7769E6	6.9534E6	4.9081E6	4.3018E6	4.0624E6	1.636E6
166	438	P61224|RAP1B_HUMAN	87.89	12	12	12	12	12	12	0	0	0	12	12	12	12	12	12	6	12	6	12	12	12	12	12	12	6	12	12	12	12	12	12	5.7972E6	5.8132E6	6.2501E6	5.1613E6	4.3884E6				6.1611E6	6.7769E6	6.9534E6	4.9081E6	4.3018E6	4.0624E6	1.636E6
212	286	Q6UXI9|NPNT_HUMAN	87.68	6	1	1	1	1	1	1	0	1	1	1	1	1	1	4	1	1	1	3	1	1	1	1	0	0	0	1	1	1	3	3	3.3206E6	2.8352E6	3.2982E6	5.7629E6	6.0004E6	2.3085E6		2.6171E6	2.9039E6	3.8966E6	3.563E6	1.04E7	1.003E7	1.0323E7	5.7827E6
172	278	O95084|PRS23_HUMAN	86.73	7	5	5	5	5	5	3	3	3	3	5	5	5	3	5	5	5	3	3	5	5	7	7	5	5	5	4	4	2	5	5	6.5259E6	5.3008E6	5.7692E6	7.2734E6	7.0887E6	1.0419E5	1.7429E4	7.9823E4	9.0651E5	5.5139E6	5.1826E6	9.0966E6	1.3359E5	7.8586E6	7.6269E6
231	298	Q92629|SGCD_HUMAN	86.20	12	9	5	3	9	0	0	0	0	0	5	0	5	5	0	0	4	9	8	8	5	12	12	0	0	0	8	8	5	5	5	9.0096E5	5.75E5	6.686E5	1.5566E6						4.0507E5		4.71E5	4.9861E5
321	268	P47755|CAZA2_HUMAN	85.17	20	7	3	7	0	3	0	0	0	0	0	0	0	3	0	0	0	0	0	0	0	10	3	0	0	0	0	3	0	10	0	0	5.6964E5	0		1.1257E6								7.3904E5
343	273	Q01813|PFKAP_HUMAN	85.00	4	0	0	0	0	0	0	0	0	1	1	0	1	0	1	1	1	1	0	0	0	0	0	0	0	0	1	0	1	0	0									0	4.3738E5		1.2625E6		8.0005E5	0
251	325	Q15019|SEPT2_HUMAN	84.87	9	7	9	7	0	0	0	0	0	0	0	0	5	5	0	0	0	0	0	0	0	5	7	2	7	2	7	7	7	0	0	2.9307E6	2.0269E6	2.1597E6									9.6067E5	6.1964E5
364	399	Q9Y6N5|SQOR_HUMAN	84.26	7	0	0	0	0	0	0	0	0	4	0	3	0	0	0	0	0	0	0	0	3	0	3	0	0	0	0	0	0	3	3									2.171E5		5.1185E5
291	448	Q53GG5|PDLI3_HUMAN	84.25	8	4	4	0	0	4	0	0	0	0	0	0	0	0	0	0	0	0	0	4	0	4	4	4	0	0	8	8	4	0	0	5.7052E5	6.5329E5			7.368E5
234	411	Q16270|IBP7_HUMAN	83.68	10	0	0	0	10	10	0	0	0	0	0	0	10	5	10	0	0	0	10	6	10	10	10	10	10	10	10	10	10	0	6				5.3661E6	4.9989E6							3.8146E6	9.413E5	3.7481E6
265	442	Q9UBX5|FBLN5_HUMAN	83.17	6	0	0	0	2	4	0	0	0	2	2	4	2	2	0	6	4	4	0	0	0	0	0	0	2	2	2	2	2	0	0				1.0553E6	2.1543E6				2.9184E5	1.1381E6	1.296E6	8.8648E5	7.6223E5		4.2286E6
398	287	P22695|QCR2_HUMAN	82.59	10	0	0	0	0	4	0	0	0	0	0	0	0	0	0	0	0	0	0	2	0	0	0	0	0	0	0	0	0	6	2					0
339	281	Q14847|LASP1_HUMAN	82.50	12	5	5	0	5	5	0	0	0	0	0	0	0	0	0	4	0	0	0	0	0	0	0	0	0	0	0	5	8	0	0	4.6372E6	3.8764E6		3.5611E6	4.64E6										1.5907E6
308	435	P0DOX5|IGG1_HUMAN	82.20	6	0	0	0	0	0	0	0	0	4	4	4	0	0	0	4	4	4	0	0	0	0	0	0	0	0	6	6	0	0	0									4.4721E5	3.7313E5	3.2048E5				7.1025E5
308	444	P01857|IGHG1_HUMAN	82.20	9	0	0	0	0	0	0	0	0	5	5	5	0	0	0	5	5	5	0	0	0	0	0	0	0	0	9	9	0	0	0									4.4721E5	3.7313E5	3.2048E5				7.1025E5
258	240	P46821|MAP1B_HUMAN	82.04	2	0	0	0	0	0	0	0	0	0	0	0	0	0	0	0	0	0	0	1	0	0	1	0	0	0	0	0	1	0	1	2.3223E7	2.0778E7	2.2097E7									2.1383E7	2.0077E7	1.8814E7	1.8287E6
196	390	Q9BVC6|TM109_HUMAN	81.93	9	5	5	5	5	5	5	5	5	5	5	5	9	5	5	5	5	5	5	5	5	5	5	5	5	5	5	5	5	0	5	4.4531E6	3.959E6	3.9243E6	2.9868E6	3.3501E6	1.6692E6	1.4265E6	1.6457E6	4.5052E6	4.3209E6	4.82E6	4.7845E6	4.4995E6	4.5283E6	1.1889E7
280	295	Q13683|ITA7_HUMAN	81.27	3	1	1	1	0	0	0	0	0	0	1	2	1	2	1	1	1	0	0	0	0	2	2	0	0	0	0	1	0	1	0	1.1882E6	1.1814E6	9.5039E5							1.235E6	3.0527E7	2.0336E6	3.6504E6	1.4524E6	2.974E6
305	261	Q63ZY3|KANK2_HUMAN	80.40	5	0	1	0	0	0	0	0	0	2	0	0	0	0	1	0	0	0	2	2	2	3	3	0	0	0	1	0	1	0	0		1.2275E6							2.1925E4					6.3637E5
271	452	O75915|PRAF3_HUMAN	79.73	10	0	10	0	10	10	0	0	0	6	6	6	6	6	4	0	0	5	0	4	4	4	0	0	0	0	0	6	6	5	5		1.1739E6		2.1822E6	2.1245E6				5.196E5	8.7431E5	9.1712E5	4.6623E5	3.9868E5	1.4124E6
349	340	P35232|PHB_HUMAN	79.27	11	0	7	0	0	0	0	0	0	0	0	0	0	0	0	0	0	0	4	0	0	11	11	0	0	0	7	7	0	0	0		0
347	413	O75112|LDB3_HUMAN	78.60	4	2	0	2	0	0	0	0	0	0	0	0	0	0	0	0	0	0	2	2	2	0	0	0	0	0	4	2	2	0	0	8.1279E5		4.3545E5
192	302	P07305|H10_HUMAN	78.21	14	14	9	14	9	4	5	5	0	4	9	5	14	14	14	5	5	5	10	10	9	14	14	9	9	5	4	9	9	5	5	1.0111E7	9.397E6	1.3691E7	5.852E6	2.8508E6	0	0		2.1044E6	2.2072E6	0	2.8624E7	3.3463E7	2.3408E7	0
274	410	P10606|COX5B_HUMAN	78.21	18	0	9	9	9	0	0	0	0	0	0	0	9	0	9	0	0	0	9	18	18	9	0	0	0	0	9	0	9	18	18		6.1977E5	5.2753E5	4.6915E5								1.371E6		1.3891E6
359	372	Q14118|DAG1_HUMAN	78.13	3	0	0	0	0	0	0	0	0	0	0	0	1	0	0	0	0	0	2	2	2	2	2	0	0	0	0	0	0	1	0												9.1101E5
296	314	Q15404|RSU1_HUMAN	77.75	13	0	0	0	0	0	0	0	0	0	0	0	0	0	0	3	3	6	0	0	0	0	0	0	0	0	6	9	6	3	3															3.768E6
307	359	P62873|GBB1_HUMAN	77.59	9	0	0	0	0	3	0	0	0	0	3	3	9	3	9	0	0	3	0	0	0	0	3	3	0	3	3	0	0	0	0												0		0
259	324	Q08380|LG3BP_HUMAN	77.59	6	2	2	0	2	0	0	0	0	0	2	2	0	0	2	0	0	0	0	2	0	2	4	0	2	0	2	2	4	0	0	1.0199E6	1.1506E6		1.7493E6						4.9594E5	7.4432E5			1.6542E5
312	364	P22626|ROA2_HUMAN	75.35	7	3	0	0	0	0	0	0	0	0	3	3	0	3	0	0	0	0	0	0	0	0	0	0	3	3	7	7	7	0	0	0									5.0589E5	7.9515E5		0
373	321	Q01955|CO4A3_HUMAN	73.23	2	0	0	0	0	0	1	1	1	0	0	0	0	0	1	0	0	0	0	1	0	0	1	0	0	0	0	0	0	0	0
269	394	Q9HB63|NET4_HUMAN	72.20	4	0	0	0	2	0	0	0	0	0	0	0	2	2	2	2	2	0	2	2	2	2	4	2	0	0	0	2	2	0	0				3.6408E6								5.4802E6	5.8948E6	5.6098E6	0
340	269	P14625|ENPL_HUMAN	71.77	5	0	0	0	0	0	0	0	0	0	0	2	1	0	1	1	0	0	0	1	2	1	0	0	0	0	2	0	0	0	0											2.847E5	9.2811E5
341	313	P10809|CH60_HUMAN	71.50	5	0	0	0	0	0	0	0	0	0	0	0	0	0	0	2	0	0	2	3	3	3	0	0	0	0	0	0	0	0	0															5.8873E6
293	743	P31942|HNRH3_HUMAN	71.10	5	0	0	0	0	0	0	0	0	0	0	0	0	0	0	0	0	0	0	0	0	0	5	5	5	5	5	5	5	5	0
363	282	P21589|5NTD_HUMAN	70.70	9	0	0	0	6	0	0	0	0	0	0	0	0	0	0	0	0	0	0	0	0	2	2	0	0	2	0	0	2	0	5				1.3288E6
261	337	P07910|HNRPC_HUMAN	69.96	9	0	0	0	0	0	0	0	0	0	0	0	0	0	0	0	3	3	6	3	6	3	3	0	0	0	0	6	0	9	9
390	361	O94905|ERLN2_HUMAN	68.92	8	4	0	0	0	0	0	0	0	0	0	0	4	4	0	4	0	0	0	0	0	0	0	4	0	0	0	0	0	0	0	8.4435E5											6.1592E5	6.2362E5		0
393	304	Q6UWY5|OLFL1_HUMAN	68.70	9	3	0	0	0	0	0	0	0	0	0	0	0	0	0	0	2	2	0	0	0	0	0	0	0	0	0	4	0	2	0	0
119	254	P53420|CO4A4_HUMAN	68.62	4	1	1	1	1	1	1	3	1	1	1	1	1	1	1	1	1	1	1	1	1	1	1	1	1	1	1	1	1	1	1							0								1.6208E6
272	451	P02745|C1QA_HUMAN	68.60	10	0	0	0	0	0	0	0	0	0	4	5	0	0	0	5	5	5	10	4	4	0	0	5	0	5	10	10	10	0	0										1.5398E6	0				3.3064E6
354	459	P02748|CO9_HUMAN	68.40	4	0	0	0	0	0	0	0	0	0	0	0	0	0	0	0	0	0	2	4	2	0	0	2	2	2	0	0	0	0	0
413	341	P51149|RAB7A_HUMAN	68.24	18	0	0	0	0	0	0	0	0	0	0	0	0	0	0	6	0	0	0	0	0	7	12	0	0	0	0	0	0	0	0															0
290	423	P01034|CYTC_HUMAN	66.96	18	0	0	0	0	0	0	0	0	8	8	8	0	0	0	0	18	18	0	8	8	8	8	8	8	8	0	0	8	0	0									0	0	3.4259E6
289	330	P47756|CAPZB_HUMAN	66.17	9	4	4	0	3	3	0	0	0	0	0	0	4	4	0	0	0	0	3	3	0	4	0	0	3	3	0	0	3	3	3	1.1667E6	9.7887E5		2.1744E6	2.6592E6							4.5452E5	8.4058E5
391	346	P28289|TMOD1_HUMAN	66.02	13	0	0	0	0	0	0	0	0	0	0	0	0	0	0	2	0	5	0	0	0	0	0	0	0	0	0	0	0	11	5
345	385	Q13642|FHL1_HUMAN	65.21	4	0	0	0	0	0	0	0	0	0	0	0	0	0	0	3	3	4	0	0	0	0	0	0	0	0	0	0	0	4	3															1.1975E7
301	354	P30048|PRDX3_HUMAN	65.20	10	0	5	0	0	0	0	0	0	5	0	10	0	0	0	0	5	0	10	10	10	5	10	0	0	0	0	0	0	0	0		0							3.5761E5		5.9826E5
278	356	P18124|RL7_HUMAN	64.94	8	4	4	4	0	4	0	4	0	4	4	4	4	4	8	0	0	0	0	0	4	0	4	0	4	0	4	4	0	0	0	5.6491E5	5.8856E5	4.9995E5		6.3721E5		1.0897E5		3.4657E5	3.8899E5	3.7758E5	0	7.5394E5	1.2855E6
376	345	O15061|SYNEM_HUMAN	64.93	2	0	0	1	0	0	0	0	0	0	0	0	0	0	0	0	0	1	1	1	1	0	1	0	0	0	0	0	0	0	0			6.716E5
430	290	P38646|GRP75_HUMAN	63.86	5	0	0	0	0	0	0	0	0	0	0	0	0	0	0	0	2	0	1	2	0	0	0	0	0	0	0	0	0	0	0
248	446	P23396|RS3_HUMAN	63.51	9	9	9	4	0	5	0	0	0	0	0	5	5	5	5	5	0	5	5	5	5	9	9	0	0	0	5	5	5	5	5	1.4942E6	1.2814E6	0		1.2147E6						9.2935E5	1.7486E6	1.7216E6	1.6835E6	1.6851E6
388	379	P31930|QCR1_HUMAN	63.25	4	0	0	0	0	0	0	0	0	0	0	0	2	0	0	2	0	2	0	0	2	0	2	0	0	0	0	0	0	0	0												1.7707E6			4.6479E6
399	329	O43399|TPD54_HUMAN	63.16	19	0	0	0	0	0	0	0	0	0	0	0	0	5	0	0	0	0	0	0	0	0	10	0	0	0	0	5	9	0	0													0
353	398	O60237|MYPT2_HUMAN	62.68	2	0	0	0	0	0	0	0	0	0	0	0	0	1	0	0	1	0	0	2	0	0	1	0	0	0	1	1	1	0	0													2.1672E5
410	594	Q8N0Y7|PGAM4_HUMAN	62.57	6	0	0	0	0	0	0	0	0	0	0	0	0	0	0	0	0	5	0	0	0	0	0	0	0	0	6	6	6	0	0
410	597	P18669|PGAM1_HUMAN	62.57	6	0	0	0	0	0	0	0	0	0	0	0	0	0	0	0	0	5	0	0	0	0	0	0	0	0	6	6	6	0	0
410	615	P15259|PGAM2_HUMAN	62.57	6	0	0	0	0	0	0	0	0	0	0	0	0	0	0	0	0	5	0	0	0	0	0	0	0	0	6	6	6	0	0
206	371	Q8WZ42|TITIN_HUMAN	61.24	0	0	0	0	0	0	0	0	0	0	0	0	0	0	0	0	0	0	0	0	0	0	0	0	0	0	0	0	0	0	0	8.2083E7	7.2323E7	7.4232E7	7.8546E7	8.6713E7	3.1006E7	3.7617E7	3.6307E7	1.7531E8	1.6023E8	1.7198E8	1.7603E8	1.8539E8	1.8095E8	1.4378E8
226	367	P31949|S10AB_HUMAN	61.09	15	0	9	0	15	15	15	9	9	15	15	15	0	0	0	15	15	15	0	0	7	0	0	15	15	0	7	15	15	15	15		1.3495E6		8.1896E6	8.402E6	5.7828E6	2.8312E6	2.9567E6	5.2616E6	5.0309E6	6.0329E6				3.6034E7
441	453	Q13418|ILK_HUMAN	61.00	4	0	0	0	0	0	0	0	0	0	0	0	0	0	0	2	0	0	0	0	0	0	0	0	0	0	0	0	0	3	3															1.4136E6
381	301	P48047|ATPO_HUMAN	60.78	23	0	0	0	0	0	0	0	0	0	0	0	0	0	5	0	0	0	0	5	5	8	0	0	0	0	0	0	7	0	4														7.3728E5
237	344	Q16527|CSRP2_HUMAN	60.32	16	0	5	5	0	5	0	0	0	5	0	5	16	16	5	5	5	0	5	16	5	0	5	5	5	5	0	5	5	16	16		2.1661E6	2.5894E6		3.293E6				0		2.2701E6	1.7114E7	6.1072E6	1.1393E7	0
386	347	P46940|IQGA1_HUMAN	60.04	2	0	0	0	0	0	0	0	0	0	0	0	0	0	0	0	0	0	1	1	1	0	1	0	0	0	0	0	0	0	0
356	374	P36957|ODO2_HUMAN	59.91	4	0	0	0	0	0	0	0	0	0	0	0	0	0	0	2	0	0	4	2	2	2	2	0	0	0	0	0	0	0	0															3.8365E5
190	462	Q9BXJ0|C1QT5_HUMAN	59.33	10	5	5	10	5	5	5	5	5	5	5	5	5	10	10	5	5	5	5	5	5	5	5	10	10	5	10	10	5	5	5	1.9811E7	1.0463E7	1.2641E7	1.6702E7	9.5772E6	4.8796E6	4.3761E6	3.8148E6	8.3217E6	1.4784E7	9.5381E6	2.4565E7	2.4037E7	2.2291E7	1.2061E7
366	402	Q99584|S10AD_HUMAN	59.24	23	0	0	0	0	0	0	0	0	12	0	12	0	0	0	0	11	0	0	0	0	0	0	0	0	0	0	0	0	23	23									0		1.0942E6
394	353	Q9H239|MMP28_HUMAN	59.24	5	0	0	0	0	0	0	0	0	2	0	3	2	2	2	0	0	0	0	0	0	0	0	0	0	0	0	0	0	0	0									1.1122E5		1.2423E6	4.9419E5	5.5394E5	5.0979E5
417	516	P62263|RS14_HUMAN	58.43	16	0	0	0	0	0	0	0	0	0	0	0	0	0	0	0	0	0	9	16	9	0	0	0	0	0	0	0	0	0	0
337	395	P30101|PDIA3_HUMAN	57.47	5	0	0	0	2	0	0	0	0	0	0	0	0	0	0	0	0	0	2	2	2	2	2	0	0	0	5	0	2	0	0				1.3734E5
407	327	P61978|HNRPK_HUMAN	57.30	9	0	0	0	0	0	0	0	0	0	0	0	0	0	0	0	3	5	0	0	0	0	0	0	0	0	0	4	0	0	0
344	339	Q8IWU6|SULF1_HUMAN	56.21	3	0	0	0	0	0	0	0	0	0	0	0	0	0	0	0	0	0	0	0	0	2	2	1	1	0	1	1	1	0	0
404	312	P11532|DMD_HUMAN	54.91	1	0	0	0	0	0	0	0	0	0	0	0	0	0	0	0	0	0	0	0	1	0	0	0	0	0	0	0	0	0	0
424	348	Q7Z5L7|PODN_HUMAN	54.40	4	0	0	0	0	0	0	0	0	0	0	0	0	0	0	0	0	0	0	0	0	0	0	2	0	2	0	0	2	0	0
288	373	Q07020|RL18_HUMAN	54.14	12	5	0	11	0	0	0	0	0	0	0	7	5	5	5	0	0	0	11	0	5	0	0	0	5	0	5	5	5	0	0	9.3704E6		9.7847E6								3.9328E5	1.491E7	1.4954E7	1.337E7
368	506	Q9H444|CHM4B_HUMAN	54.00	16	12	0	12	0	0	0	0	0	0	0	0	0	0	4	0	0	0	0	12	0	12	12	0	0	0	12	0	0	0	0	1.5843E5		1.0907E5											1.4242E6
285	522	P62269|RS18_HUMAN	53.70	12	0	0	0	0	0	0	5	5	12	5	5	12	5	5	0	0	0	5	5	5	0	0	0	0	0	5	0	5	0	5							4.2611E5	6.1842E5	3.3224E6	7.0358E5	6.2341E5	4.3068E6	4.9002E5	5.6421E5
380	343	Q02878|RL6_HUMAN	53.40	6	0	0	0	0	0	0	0	0	0	0	0	3	3	3	0	0	0	0	0	2	3	3	0	0	0	0	0	0	0	0												8.4083E5	7.0622E5	0
328	499	P21926|CD9_HUMAN	52.57	7	0	4	4	0	0	0	0	0	4	4	0	0	4	4	0	0	0	0	0	0	0	4	4	7	3	0	0	0	0	0		0	0						7.6418E5	8.2687E5			0	0
460	369	P19367|HXK1_HUMAN	51.38	2	0	0	0	0	0	0	0	0	0	0	0	0	0	0	0	0	0	0	1	0	1	0	0	0	0	0	0	0	0	0
222	502	P26447|S10A4_HUMAN	50.31	16	8	8	8	8	8	8	8	8	8	8	8	16	16	16	16	16	16	8	8	8	0	0	8	8	8	8	8	8	8	8	1.0203E7	9.7052E6	9.2113E6	6.7736E6	7.4305E6	4.5191E6	3.467E6	3.7798E6	3.7364E6	3.0457E6	4.1134E6	3.7628E6	3.9992E6	3.504E6	1.8896E7
232	350	Q16181|SEPT7_HUMAN	50.25	4	2	2	2	2	2	0	0	0	2	2	2	2	2	2	0	0	0	2	2	2	2	2	2	4	2	2	2	2	0	0	2.0125E6	1.5322E6	2.6986E6	1.0288E6	1.0109E6				6.3995E5	5.6533E5	6.025E5	1.3172E6	1.2346E6	8.0168E5
442	450	P11177|ODPB_HUMAN	50.22	5	0	0	0	0	0	0	0	0	0	0	0	0	0	0	0	0	0	2	0	2	0	3	0	0	0	0	0	0	0	0
313	498	Q07960|RHG01_HUMAN	49.70	6	0	0	0	0	0	0	0	0	0	0	0	2	2	2	0	0	0	0	0	0	2	2	2	2	0	2	6	2	0	0												2.0365E6	2.297E6	2.2027E6
406	445	P24539|AT5F1_HUMAN	48.78	7	0	0	0	0	0	0	0	0	0	0	0	0	3	0	0	4	0	0	0	0	0	3	0	0	0	0	0	3	0	0													0
365	479	Q9NS98|SEM3G_HUMAN	48.38	3	0	0	2	2	2	0	0	0	0	0	0	1	1	1	0	0	0	0	0	0	0	0	0	0	0	0	0	0	0	0			2.0704E5	4.4488E5	5.4005E5							7.6048E6	6.6174E6	7.2189E6
319	464	P08311|CATG_HUMAN	47.45	7	4	0	0	0	0	0	4	4	4	0	4	0	4	0	0	0	0	0	0	0	0	4	0	0	0	4	0	7	0	0	6.0768E5						9.4468E5	9.4102E5	2.1613E6		2.0464E6		6.5559E5
490	565	P11279|LAMP1_HUMAN	43.97	5	0	0	0	0	3	0	0	0	0	0	0	0	0	0	0	0	0	0	0	0	0	0	0	2	0	0	0	0	0	0					0
[truncated: 50 more columns]
