# Supplementary material for: Progressive mechanical and structural changes in anterior cerebral arteries with Alzheimer’s disease
Source: Alzheimers Res Ther. 2023 Oct 27;15:185. doi: 10.1186/s13195-023-01331-5 (PMC10605786; doi:10.1186/s13195-023-01331-5)
Supplement: Supplementary file 3 — Additional file 3. [file 13195_2023_1331_MOESM3_ESM.csv]

	Protein Group	Protein ID	Accession	-10lgP	Coverage (%)	Coverage (%) 3399_01	Coverage (%) 3399_02	Coverage (%) 3399_03	Coverage (%) 3484_02	Coverage (%) 3484_03	Coverage (%) 3849_01	Coverage (%) 3849_02	Coverage (%) 3849_03	Coverage (%) 4312_01	Coverage (%) 4312_02	Coverage (%) 4312_03	Coverage (%) 4371_01	Coverage (%) 4371_02	Coverage (%) 4371_03	Coverage (%) 4406_01	Coverage (%) 4406_02	Coverage (%) 4406_03	Coverage (%) 4484_01	Coverage (%) 4484_02	Coverage (%) 4484_03	Coverage (%) 5289_01	Coverage (%) 5289_03	Coverage (%) 6313_01	Coverage (%) 6313_02	Coverage (%) 6313_03	Coverage (%) 6401_01	Coverage (%) 6401_02	Coverage (%) 6401_03	Coverage (%) 6474_01	Coverage (%) 6474_02	Area 3399_01	Area 3399_02	Area 3399_03	Area 3484_02	Area 3484_03	Area 3849_01	Area 3849_02	Area 3849_03	Area 4312_01	Area 4312_02	Area 4312_03	Area 4371_01	Area 4371_02	Area 4371_03
1	2	1	P08123|CO1A2_HUMAN	507.4	72	69	69	68	65	64	67	68	67	64	66	61	55	56	58	52	51	49	54	57	57	67	67	58	55	57	66	66	66	48	47	3.6256e+10	3.5343e+10	3.5586e+10	2.5255e+10	2.4648e+10	2.6833e+10	2.7432e+10	2.3974e+10	2.1602e+10	2.1954e+10	2.2301e+10	4151100000	3723100000	3166300000
2	1	2	P02452|CO1A1_HUMAN	500.13	66	60	58	58	53	54	56	57	56	52	54	53	48	48	47	46	47	47	47	48	47	57	56	50	49	49	55	55	56	44	45	6.585e+10	6.393e+10	6.5637e+10	3.919e+10	4.077e+10	4.7965e+10	4.5014e+10	4.4221e+10	3.6639e+10	3.901e+10	4.0724e+10	8080500000	7694900000	7281900000
3	3	4	P02461|CO3A1_HUMAN	457.62	60	53	52	52	48	47	54	56	56	48	49	48	47	46	46	49	48	48	46	46	45	49	50	47	49	44	48	49	48	45	45	2.2937e+10	2.1851e+10	2.2979e+10	1.5562e+10	1.6201e+10	2.992e+10	2.9629e+10	2.8439e+10	2.2216e+10	2.1167e+10	2.4364e+10	7193500000	7313900000	6520600000
4	15	7	P02751|FINC_HUMAN	420.68	54	24	23	23	39	36	22	23	23	30	29	31	23	22	22	29	29	29	28	29	31	29	30	30	28	28	35	36	37	32	34	556760000	501370000	540220000	1824500000	1978100000	702640000	647780000	618970000	1.266e+09	1289300000	1342600000	675480000	648710000	585660000
5	11	6	P12111|CO6A3_HUMAN	419.65	46	31	34	32	42	40	28	28	26	27	30	28	32	34	33	32	32	32	27	28	27	36	36	29	29	29	34	35	33	32	34	1710900000	1648900000	1761300000	2905100000	2974200000	1.683e+09	1.569e+09	1529100000	1243900000	1609200000	1315800000	1930200000	1909200000	1762200000
6	16	11	P98160|PGBM_HUMAN	409.05	41	23	24	25	29	29	17	18	15	20	20	20	22	23	24	24	22	23	23	22	23	24	22	18	16	17	27	26	25	22	22	1037300000	959980000	1.057e+09	1427100000	1510900000	659960000	702220000	572720000	909120000	913870000	925280000	1344300000	1357200000	1231500000
7	12	5	P08572|CO4A2_HUMAN	377.55	50	28	30	30	36	38	35	35	32	26	24	26	35	36	35	36	36	36	28	33	28	32	31	28	27	26	32	33	31	31	31	2975300000	2728500000	2748300000	5739300000	5391600000	3461800000	3625100000	3616500000	2779900000	2905400000	2978200000	3815400000	3294700000	2999900000
8	23	16	P12109|CO6A1_HUMAN	328.36	52	33	31	31	41	40	34	31	30	28	27	28	33	29	29	36	36	37	23	21	20	28	26	29	26	29	31	36	32	35	25	571690000	599340000	669970000	943970000	1134800000	786410000	726670000	754180000	557830000	501800000	594800000	532850000	633460000	672550000
9	19	12	P02462|CO4A1_HUMAN	325.76	30	16	16	16	16	19	16	16	15	11	9	9	19	16	20	14	12	16	16	16	18	16	16	17	19	16	17	19	18	15	15	3288100000	2951400000	3357500000	6130300000	5749200000	3876100000	3884700000	3.258e+09	3345300000	3896600000	3556600000	4303300000	4191500000	3768200000
10	26	14	P39060|COIA1_HUMAN	319.3	32	16	15	19	22	22	13	11	12	17	19	20	19	21	17	23	24	25	21	21	22	15	15	23	17	17	24	23	23	24	26	355940000	312550000	367790000	636300000	668130000	181090000	132190000	145190000	290510000	301640000	316180000	581280000	552250000	538310000
11	24	13	P15502|ELN_HUMAN	317.6	67	55	59	59	50	59	19	21	19	56	51	48	26	42	33	33	38	39	21	17	27	55	55	54	54	46	60	57	57	48	50	724830000	764800000	523430000	285490000	328970000	242860000	162270000	301950000	561330000	794490000	658130000	127170000	177180000	176490000
12	32	10	Q15063|POSTN_HUMAN	317.26	54	33	33	30	37	40	10	14	14	36	37	33	29	28	32	29	33	30	31	30	31	45	44	30	32	31	39	41	42	34	37	92107000	78284000	83698000	259770000	263430000	31435000	29975000	35099000	222130000	217130000	222280000	55692000	65713000	55276000
13	20	36	P21810|PGS1_HUMAN	309.86	61	53	57	53	55	52	51	48	50	42	37	42	52	54	53	51	51	51	49	51	51	53	53	57	55	56	55	54	55	48	46	1559800000	1559500000	1430900000	924660000	1052900000	893010000	789690000	777060000	1075200000	1.001e+09	1067900000	941800000	836810000	772480000
14	45	19	O15230|LAMA5_HUMAN	303.98	19	9	8	9	9	9	7	7	6	7	7	7	11	10	9	13	12	12	5	5	7	8	9	6	6	6	7	8	7	8	7	191250000	174800000	341870000	142670000	149910000	62278000	66848000	52606000	123380000	123470000	126040000	236650000	232290000	188750000
15	38	27	Q05707|COEA1_HUMAN	301.64	36	21	21	21	27	26	9	8	11	16	16	17	24	23	26	24	23	21	22	22	23	21	21	20	18	18	21	22	21	23	23	166070000	141810000	151190000	275370000	284550000	50984000	50396000	46902000	99706000	92254000	102590000	358840000	389250000	334890000
16	36	26	P55268|LAMB2_HUMAN	301.12	32	24	23	22	20	22	14	12	10	15	16	15	25	23	23	23	21	21	17	16	19	21	22	14	15	13	18	18	18	19	19	266760000	268390000	250950000	243100000	256710000	111290000	97073000	94108000	136340000	192310000	231880000	378410000	416810000	368160000
17	39	35	P11047|LAMC1_HUMAN	285.19	33	20	17	16	23	24	9	11	11	16	12	12	21	22	18	18	18	18	15	16	16	17	21	10	11	10	18	17	17	16	16	160200000	151970000	152620000	252240000	257740000	73340000	64305000	59976000	130430000	130140000	141480000	238710000	267860000	219040000
18	57	29	P24821|TENA_HUMAN	274.81	23	7	7	7	15	16	4	4	4	17	13	15	7	6	7	7	9	7	11	12	11	15	18	7	5	5	13	13	13	11	10	19840000	21754000	19706000	84942000	62469000	37214000	27611000	26869000	159370000	161470000	172090000	54393000	55898000	53295000
19	33	34	P12110|CO6A2_HUMAN	270.66	34	22	21	21	25	27	27	27	26	21	21	20	25	25	25	21	24	23	14	18	17	20	21	18	17	18	24	21	24	26	28	441990000	416190000	444270000	822960000	809230000	569420000	529410000	515440000	461780000	496210000	501280000	643250000	619180000	591960000
20	56	48	Q99715|COCA1_HUMAN	269.32	28	7	6	5	6	8	2	2	1	7	8	5	7	8	7	5	6	5	3	3	3	8	9	13	14	14	14	14	11	6	8	28179000	26496000	29585000	25342000	28799000	6089100	9551200	2487900	33390000	33542000	31349000	26206000	33299000	23028000
21	58	17	P05997|CO5A2_HUMAN	265.81	33	21	18	22	21	21	25	21	22	28	26	23	12	10	9	6	8	8	11	14	11	25	22	16	13	10	21	20	20	4	6	338880000	339840000	356930000	290500000	278520000	242630000	240630000	236180000	3.95e+08	336680000	419020000	89444000	53775000	78375000
22	46	39	P21980|TGM2_HUMAN	265.64	50	19	19	17	39	37	15	12	12	28	25	30	22	23	23	36	34	32	29	23	27	21	21	22	21	21	26	22	25	38	40	96375000	85605000	94612000	294840000	298100000	114070000	110690000	109640000	236550000	188640000	213870000	133240000	124210000	125500000
23	76	23	Q9Y6C2|EMIL1_HUMAN	256.65	39	19	11	19	25	28	7	7	10	13	14	9	26	21	19	13	16	18	24	25	23	26	28	14	14	12	27	22	27	23	20	52885000	34399000	46370000	81489000	98792000	24684000	20501000	23280000	27764000	30964000	16471000	93398000	94125000	78024000
24	59	85	Q92743|HTRA1_HUMAN	254.44	39	27	27	21	27	27	21	21	18	25	25	25	21	20	21	29	29	30	20	13	13	24	24	21	21	22	21	27	27	24	24	123840000	110630000	113800000	113690000	124860000	38600000	36141000	30276000	111730000	112870000	118810000	77597000	76027000	70182000
25	31	44	P27658|CO8A1_HUMAN	252.79	44	30	30	30	37	38	39	38	38	38	38	36	25	23	23	32	26	26	32	29	30	38	38	33	30	27	32	31	32	26	28	519350000	506980000	559060000	544240000	607330000	853070000	766660000	751880000	1196800000	1123100000	1170600000	416110000	240550000	3.77e+08
26	27	49	P51888|PRELP_HUMAN	252.32	54	48	46	46	44	45	45	45	41	45	45	41	38	42	46	41	41	41	41	41	41	41	41	34	34	35	41	41	41	41	41	966940000	863910000	914420000	756680000	825460000	519820000	476610000	471610000	688020000	698960000	708840000	692030000	687260000	648840000
27	90	41	P07996|TSP1_HUMAN	251.21	25	2	2	2	0	2	1	4	3	4	2	3	1	2	1	0	0	0	0	0	0	15	16	19	18	18	14	13	15	16	15	138920	0	0	NA	99564	2735400	2965200	397190	489550	250520	271880	0	0	0
28	55	45	Q15582|BGH3_HUMAN	244.11	42	22	23	23	30	24	20	17	15	26	24	17	20	12	12	24	19	22	21	23	20	22	19	12	13	13	22	25	21	14	16	99897000	86599000	75692000	176780000	193410000	99092000	77877000	75712000	154960000	131240000	120580000	89270000	85516000	77553000
29	67	66	Q07092|COGA1_HUMAN	235	17	13	13	13	11	12	11	11	12	9	12	7	9	11	10	9	9	9	9	9	9	13	12	10	10	9	13	13	12	12	10	302820000	342390000	292900000	192890000	205790000	254520000	175810000	191760000	272130000	3.09e+08	310800000	150570000	132950000	78233000
30	105	61	P13611|CSPG2_HUMAN	219.88	6	2	2	2	3	2	0	0	0	2	2	3	0	0	0	3	3	2	1	1	1	2	3	3	3	3	5	5	5	1	1	19469000	19662000	19893000	46745000	41170000	NA	NA	NA	15973000	13924000	18546000	453370	NA	0
31	51	71	P20774|MIME_HUMAN	219.61	50	43	43	37	43	44	26	24	24	40	35	38	37	37	32	32	32	32	37	20	23	37	39	23	29	20	35	41	43	26	26	328650000	295460000	311710000	334160000	371480000	118080000	99323000	102460000	205060000	208900000	193640000	219790000	218490000	200490000
32	75	59	Q08431|MFGM_HUMAN	217.46	51	30	27	30	40	36	12	15	19	27	25	27	21	21	19	19	19	22	19	21	19	43	30	32	30	25	35	35	27	19	21	62718000	54683000	57427000	101940000	113940000	24142000	20750000	21242000	69272000	67311000	69312000	50730000	47284000	42462000
33	78	54	P20908|CO5A1_HUMAN	210.42	21	10	7	8	6	7	12	9	10	8	11	8	7	5	4	3	3	2	5	4	5	9	8	3	4	3	9	12	12	1	2	203900000	164290000	188890000	173440000	170640000	398580000	365090000	357270000	250050000	252510000	2.62e+08	62620000	63510000	58574000
34	98	51	Q16363|LAMA4_HUMAN	210.27	16	5	6	6	11	9	1	0	1	6	5	3	6	5	3	5	5	4	6	5	7	10	8	1	1	1	4	5	3	6	6	8367000	10544000	10160000	19663000	20598000	2106800	NA	785420	5827900	10128000	5227300	15064000	11026000	6206800
35	71	84	P07585|PGS2_HUMAN	203.66	51	30	26	30	26	26	17	21	28	5	5	9	30	23	21	25	23	19	18	9	20	31	31	9	13	13	28	26	26	14	12	124560000	119390000	99002000	125350000	148900000	122360000	118910000	136730000	26150000	24525000	28303000	269320000	317850000	293180000
36	86	116	Q9GZM7|TINAL_HUMAN	202.41	32	20	18	18	18	18	11	11	11	10	9	9	11	16	11	15	15	14	12	10	10	19	12	12	11	12	14	15	15	12	15	64770000	59038000	88287000	83937000	112160000	60010000	61662000	56369000	62311000	48942000	45503000	38733000	51013000	37364000
37	100	76	P25067|CO8A2_HUMAN	201.79	29	13	12	13	15	17	23	25	18	15	13	18	10	9	9	5	5	5	15	17	13	17	15	11	19	18	20	17	20	13	12	55982000	39470000	34143000	38710000	53044000	92846000	95861000	87776000	87260000	80102000	90109000	46778000	50292000	54045000
38	142	70	P04275|VWF_HUMAN	192.31	7	0	1	1	3	3	0	1	0	1	3	2	1	0	0	2	1	1	2	2	1	4	5	3	2	2	3	2	2	2	1	NA	148100	414330	7940300	6091200	NA	0	NA	2320400	9695800	4051200	80069	NA	1474800
39	117	82	P04083|ANXA1_HUMAN	190.36	44	14	12	12	18	16	0	2	2	10	18	10	4	4	3	24	22	22	20	22	18	18	16	19	14	22	32	29	22	19	19	3944200	2658700	1950900	10457000	2915900	NA	1167400	946590	6330900	12802000	5575800	898380	903110	0
40	103	65	P14543|NID1_HUMAN	188.91	15	7	8	5	11	8	6	7	6	4	4	3	8	6	6	6	5	7	5	4	4	5	4	4	3	3	7	5	4	6	6	46341000	49975000	37851000	48345000	34764000	16853000	17250000	19379000	13774000	11971000	10710000	37515000	36368000	30313000
41	162	58	P22105|TENX_HUMAN	187.37	6	1	1	1	2	3	0	0	0	1	0	0	2	2	3	0	0	0	3	3	3	1	1	1	1	0	1	1	1	0	1	1688500	135570	923000	6603100	9100600	NA	NA	NA	144150	NA	NA	5455100	7481000	9232800
42	123	79	P08133|ANXA6_HUMAN	182.05	33	5	4	3	5	7	5	3	0	4	6	4	5	6	5	17	12	17	5	4	3	14	13	3	5	3	12	8	8	14	18	6092900	3592600	3419900	4077300	7330300	879800	992620	NA	5140500	6180100	4971200	5397200	4319600	3859800
43	83	100	P51884|LUM_HUMAN	174.52	33	26	26	26	33	30	27	27	21	31	28	28	33	33	33	27	30	27	30	30	30	30	30	26	26	24	30	30	30	19	19	21829000	20949000	18014000	34869000	37105000	38470000	45040000	42003000	45249000	45294000	43218000	36951000	41280000	38154000
44	44	131	P02458|CO2A1_HUMAN	174.22	9	4	4	4	4	4	5	6	5	4	4	3	3	3	3	4	4	4	3	3	5	4	4	3	4	4	4	4	4	4	4	295320000	285370000	253620000	206890000	230150000	283030000	267670000	239460000	359610000	384710000	383220000	33130000	36065000	30753000
45	107	108	P07355|ANXA2_HUMAN	173.07	35	23	14	14	8	14	8	3	8	17	20	14	24	25	20	21	18	18	28	28	31	22	13	20	14	14	14	16	16	26	20	7451800	961160	1952800	3226700	3057700	1969400	445340	1157900	34750000	48866000	28531000	18098000	16670000	10458000
46	106	126	P08758|ANXA5_HUMAN	170.55	35	16	16	16	14	14	8	6	8	22	18	24	16	14	12	17	25	13	16	16	16	19	19	8	16	19	13	13	19	18	26	4023500	3388100	3917500	7633500	8561100	4924200	4057500	3782300	5498700	6437000	7406100	7967900	6237000	5983900
47	170	117	Q03692|COAA1_HUMAN	161.86	24	9	9	8	0	4	5	11	8	8	7	12	0	0	0	5	0	0	0	0	0	4	4	8	8	8	7	7	7	0	0	31663000	26336000	30517000	NA	4578100	13070000	16120000	20527000	15862000	23117000	25891000	NA	NA	NA
48	112	155	P04004|VTNC_HUMAN	158.6	17	10	8	5	12	9	6	3	5	5	5	3	6	3	6	3	6	3	6	8	6	11	9	5	7	5	17	15	15	6	3	10583000	6465300	12906000	19252000	20776000	373730	235820	0	4164100	5216300	1615900	2427900	487990	1929800
49	101	140	Q06828|FMOD_HUMAN	155.71	23	13	15	15	12	12	12	10	11	10	11	12	9	11	11	14	20	11	13	11	13	15	15	5	5	5	15	15	15	7	7	34870000	40207000	44754000	52870000	42878000	12379000	13700000	11475000	21795000	79662000	75244000	45848000	47595000	43497000
50	182	137	P02675|FIBB_HUMAN	150.8	19	1	0	0	0	0	1	4	5	0	0	0	0	0	0	7	17	7	11	6	13	0	0	0	0	0	15	13	13	7	7	2346800	NA	NA	NA	NA	1633500	1188200	1767400	NA	NA	NA	NA	NA	NA
51	148	148	Q6PCB0|VWA1_HUMAN	148.21	27	8	8	4	14	21	0	0	0	8	8	4	8	8	8	7	7	7	8	8	8	8	16	10	10	10	8	8	8	8	8	3241300	3726700	283340	9252100	8454300	NA	NA	NA	4699400	5913800	3306300	6210100	5762100	6144800
52	93	186	P35625|TIMP3_HUMAN	144.63	29	19	19	25	14	14	20	19	19	14	14	14	19	17	19	18	18	20	14	10	10	19	19	19	19	19	19	19	19	10	10	125460000	113970000	119540000	40178000	39121000	50520000	51165000	49173000	57167000	55279000	60190000	73482000	72304000	66669000
53	169	145	O43854|EDIL3_HUMAN	144.11	19	2	4	4	2	4	8	6	6	0	0	0	2	4	2	0	0	2	0	0	0	14	10	15	11	13	11	10	10	2	8	828830	2967300	2328500	860660	3013900	8429000	6542200	7075100	NA	NA	NA	2134300	4396300	1777300
54	139	144	Q9BXN1|ASPN_HUMAN	143.36	26	16	14	19	14	16	3	11	6	6	13	13	16	12	16	2	0	6	3	0	0	20	13	9	9	7	23	23	23	0	0	34886000	29133000	33322000	17341000	19054000	14526000	16839000	18215000	2482800	7203900	7149300	23655000	24695000	19859000
55	208	127	Q86UX2|ITIH5_HUMAN	142.14	12	1	3	3	3	2	0	0	0	0	0	0	6	4	5	2	1	1	2	1	3	4	7	0	1	0	1	2	1	4	2	1484600	2696900	4064400	2554100	2366600	NA	NA	NA	NA	NA	NA	8182400	3029600	5346900
56	168	249	P55083|MFAP4_HUMAN	138.17	28	4	4	4	4	4	15	15	15	21	16	18	4	4	0	21	21	21	8	0	0	11	4	4	4	4	4	4	11	0	0	1986700	3089000	1922600	884620	840800	7560500	11628000	11122000	22314000	20094000	20257000	1124500	969510	NA
57	240	157	P35442|TSP2_HUMAN	138.08	8	0	0	0	1	1	0	0	0	0	0	0	0	0	0	0	0	0	0	0	0	0	1	5	6	4	3	1	2	1	0	NA	NA	NA	200260	68427	NA	NA	NA	NA	NA	NA	NA	NA	NA
58	227	173	P39059|COFA1_HUMAN	137.71	6	0	1	0	0	0	0	0	0	0	1	1	0	1	0	0	0	0	2	1	2	3	3	2	1	1	2	4	2	2	2	NA	845450	NA	NA	NA	NA	NA	NA	NA	205900000	763340	NA	1340400	NA
59	183	149	Q14112|NID2_HUMAN	135.89	7	3	3	3	4	3	1	2	1	0	2	1	5	4	4	2	0	0	2	1	2	4	4	0	0	0	4	3	3	2	2	1581000	2555300	2817400	3823700	1322300	NA	1608100	1387500	NA	0	2154200	5751200	3573800	2587300
60	113	171	P35555|FBN1_HUMAN	135.6	3	2	1	2	2	2	1	2	2	1	1	0	2	2	2	2	2	1	1	1	1	1	1	1	1	1	2	2	2	1	1	54298000	48280000	64413000	61042000	52362000	15893000	20535000	22150000	12926000	11438000	10155000	52551000	55773000	51364000
61	149	170	Q14766|LTBP1_HUMAN	135.28	4	1	1	1	1	1	0	0	0	1	1	1	2	2	2	2	2	1	2	2	2	1	1	3	2	3	1	2	1	2	4	2213500	5487000	2210900	5048600	12864000	NA	NA	NA	1329000	2205300	2941000	19372000	19472000	16285000
62	108	138	Q96P44|COLA1_HUMAN	132.1	10	7	6	7	6	4	6	8	8	6	5	5	6	7	7	4	4	5	4	3	5	7	7	7	7	6	9	9	9	3	4	52213000	337410000	58209000	527870000	5.41e+08	377400000	398730000	377320000	839740000	866520000	18590000	546220000	641320000	548370000
63	224	165	O75462|CRLF1_HUMAN	130.25	20	0	0	0	0	3	0	0	0	0	0	0	0	0	0	0	0	0	0	0	0	7	7	7	16	12	6	7	6	6	6	NA	NA	NA	NA	720210	NA	NA	NA	NA	NA	NA	NA	NA	NA
64	191	228	P02679|FIBG_HUMAN	127.4	10	4	4	4	4	4	0	2	0	2	2	2	0	0	0	10	10	10	7	7	4	0	0	2	2	2	9	7	7	4	4	1401900	1147800	1137400	1320300	1751300	NA	2659000	NA	19924000	19406000	19116000	NA	NA	NA
65	264	167	Q8IUX7|AEBP1_HUMAN	124.68	8	0	0	0	0	1	0	0	0	1	0	1	0	1	0	1	2	1	0	0	0	0	1	3	2	1	1	1	1	3	4	NA	NA	NA	NA	3499100	NA	NA	NA	0	NA	0	NA	316640	NA
66	242	187	O00468|AGRIN_HUMAN	119.43	4	1	2	0	1	2	0	0	0	0	1	1	1	0	1	0	1	0	1	0	1	1	1	0	1	0	0	0	1	0	0	1478200	816710	NA	2071500	3001400	NA	NA	NA	NA	1332800	549010	1832300	NA	1914100
67	133	166	P09382|LEG1_HUMAN	115.95	48	19	19	12	28	21	37	30	30	12	12	19	28	28	28	28	19	12	19	19	19	19	19	19	19	19	39	39	39	19	19	8812200	7597000	5923200	25865000	19068000	15395000	11355000	12046000	13016000	1685600	5793200	30789000	35187000	30910000
68	175	172	P09525|ANXA4_HUMAN	115.62	22	4	2	2	0	0	2	2	2	2	2	2	6	6	0	13	13	22	4	2	4	13	11	2	2	6	0	3	2	7	18	776820	NA	NA	NA	NA	NA	NA	NA	NA	NA	NA	326020	1912000	NA
69	147	175	P12107|COBA1_HUMAN	113.28	6	2	1	1	1	1	2	1	1	2	1	1	1	1	1	0	0	0	1	1	1	1	1	1	1	1	2	3	1	0	0	5373700	NA	NA	NA	3551400	528920000	NA	NA	2697100	NA	NA	NA	NA	NA
70	243	202	Q14767|LTBP2_HUMAN	106.5	3	0	0	1	0	0	0	0	0	0	0	0	0	1	1	0	0	0	0	0	1	0	1	1	2	2	0	1	0	1	1	2831600	2703600	3781000	NA	NA	NA	NA	NA	NA	NA	NA	1844400	0	1593500
71	255	156	P07942|LAMB1_HUMAN	105.63	5	0	0	0	2	0	0	0	0	0	0	1	0	0	0	1	2	1	0	0	0	2	3	1	1	1	0	0	0	0	0	NA	NA	NA	1328100	3604900	NA	NA	NA	NA	NA	821630	NA	NA	NA
72	203	234	P98095|FBLN2_HUMAN	105.48	4	2	2	2	2	2	0	0	0	2	2	2	3	2	2	2	2	2	3	3	2	2	2	2	2	2	2	2	2	2	1	2373200	1830300	2085900	1452500	1893600	NA	NA	NA	1634700	1794300	1645100	4052000	537340	864600
73	211	208	P16112|PGCA_HUMAN	105.43	2	0	0	0	1	1	0	0	0	0	1	1	0	1	0	0	0	0	0	0	0	1	1	1	1	1	2	2	2	1	1	NA	NA	NA	10191000	8436800	NA	NA	NA	1356000	1593800	2877800	NA	489990	NA
74	235	280	P20073|ANXA7_HUMAN	103.99	9	3	5	0	3	0	0	0	0	0	0	2	3	3	3	2	0	0	3	3	3	3	3	0	3	3	3	3	3	3	3	0	941080	NA	0	NA	NA	NA	NA	NA	NA	3562200	625890	574360	0
75	253	274	P78539|SRPX_HUMAN	98.3	8	0	0	0	0	0	0	0	0	5	5	5	0	3	3	3	2	3	0	0	0	5	3	3	3	0	5	3	3	0	0	NA	NA	NA	NA	NA	NA	NA	NA	4199100	3378600	3598200	NA	215700	0
76	317	199	P50454|SERPH_HUMAN	96.61	17	0	0	4	6	6	0	0	0	0	0	0	0	0	0	0	0	0	0	0	3	0	12	2	0	0	4	2	0	3	0	NA	NA	0	0	0	NA	NA	NA	NA	NA	NA	NA	NA	NA
77	287	342	P02671|FIBA_HUMAN	96.4	5	0	0	0	0	0	0	0	0	0	0	0	0	0	0	3	3	3	3	2	2	0	0	0	0	0	2	2	0	3	3	NA	NA	NA	NA	NA	NA	NA	NA	NA	NA	NA	NA	NA	NA
78	250	224	P50995|ANX11_HUMAN	94.51	9	0	0	0	0	0	3	0	3	5	3	5	0	3	3	2	7	4	3	2	0	3	0	0	0	0	3	0	3	3	3	NA	NA	NA	NA	NA	624750	NA	0	884230	0	197410	NA	1086300	0
79	198	291	P23142|FBLN1_HUMAN	92.09	6	0	3	3	4	3	0	0	0	4	4	4	3	3	0	0	4	0	4	4	4	4	6	1	1	0	3	3	3	4	4	NA	0	0	5029100	3501600	NA	NA	NA	5893600	5811900	6057500	112400	419060	NA
80	277	289	Q7Z7G0|TARSH_HUMAN	89.86	4	2	0	0	2	1	0	0	0	1	3	2	1	1	0	0	1	2	1	1	0	1	2	0	0	0	1	0	1	0	0	0	NA	NA	196430	1358800	NA	NA	NA	1648000	1953000	37518	1068600	1134100	NA
81	212	286	Q6UXI9|NPNT_HUMAN	87.68	6	1	1	1	1	1	1	0	1	1	1	1	1	1	4	1	1	1	3	1	1	1	1	0	0	0	1	1	1	3	3	3320600	2835200	3298200	5762900	6000400	2308500	NA	2617100	2903900	3896600	3563000	10400000	10030000	10323000
82	234	411	Q16270|IBP7_HUMAN	83.68	10	0	0	0	10	10	0	0	0	0	0	0	10	5	10	0	0	0	10	6	10	10	10	10	10	10	10	10	10	0	6	NA	NA	NA	5366100	4998900	NA	NA	NA	NA	NA	NA	3814600	941300	3748100
83	265	442	Q9UBX5|FBLN5_HUMAN	83.17	6	0	0	0	2	4	0	0	0	2	2	4	2	2	0	6	4	4	0	0	0	0	0	0	2	2	2	2	2	0	0	NA	NA	NA	1055300	2154300	NA	NA	NA	291840	1138100	1296000	886480	762230	NA
84	373	321	Q01955|CO4A3_HUMAN	73.23	2	0	0	0	0	0	1	1	1	0	0	0	0	0	1	0	0	0	0	1	0	0	1	0	0	0	0	0	0	0	0	NA	NA	NA	NA	NA	NA	NA	NA	NA	NA	NA	NA	NA	NA
85	269	394	Q9HB63|NET4_HUMAN	72.2	4	0	0	0	2	0	0	0	0	0	0	0	2	2	2	2	2	0	2	2	2	2	4	2	0	0	0	2	2	0	0	NA	NA	NA	3640800	NA	NA	NA	NA	NA	NA	NA	5480200	5894800	5609800
86	119	254	P53420|CO4A4_HUMAN	68.62	4	1	1	1	1	1	1	3	1	1	1	1	1	1	1	1	1	1	1	1	1	1	1	1	1	1	1	1	1	1	1	NA	NA	NA	NA	NA	NA	0	NA	NA	NA	NA	NA	NA	NA
87	272	451	P02745|C1QA_HUMAN	68.6	10	0	0	0	0	0	0	0	0	0	4	5	0	0	0	5	5	5	10	4	4	0	0	5	0	5	10	10	10	0	0	NA	NA	NA	NA	NA	NA	NA	NA	NA	1539800	0	NA	NA	NA
88	290	423	P01034|CYTC_HUMAN	66.96	18	0	0	0	0	0	0	0	0	8	8	8	0	0	0	0	18	18	0	8	8	8	8	8	8	8	0	0	8	0	0	NA	NA	NA	NA	NA	NA	NA	NA	0	0	3425900	NA	NA	NA
89	226	367	P31949|S10AB_HUMAN	61.09	15	0	9	0	15	15	15	9	9	15	15	15	0	0	0	15	15	15	0	0	7	0	0	15	15	0	7	15	15	15	15	NA	1349500	NA	8189600	8402000	5782800	2831200	2956700	5261600	5030900	6032900	NA	NA	NA
90	190	462	Q9BXJ0|C1QT5_HUMAN	59.33	10	5	5	10	5	5	5	5	5	5	5	5	5	10	10	5	5	5	5	5	5	5	5	10	10	5	10	10	5	5	5	19811000	10463000	12641000	16702000	9577200	4879600	4376100	3814800	8321700	14784000	9538100	24565000	24037000	22291000
91	366	402	Q99584|S10AD_HUMAN	59.24	23	0	0	0	0	0	0	0	0	12	0	12	0	0	0	0	11	0	0	0	0	0	0	0	0	0	0	0	0	23	23	NA	NA	NA	NA	NA	NA	NA	NA	0	NA	1094200	NA	NA	NA
92	394	353	Q9H239|MMP28_HUMAN	59.24	5	0	0	0	0	0	0	0	0	2	0	3	2	2	2	0	0	0	0	0	0	0	0	0	0	0	0	0	0	0	0	NA	NA	NA	NA	NA	NA	NA	NA	111220	NA	1242300	494190	553940	509790
93	344	339	Q8IWU6|SULF1_HUMAN	56.21	3	0	0	0	0	0	0	0	0	0	0	0	0	0	0	0	0	0	0	0	0	2	2	1	1	0	1	1	1	0	0	NA	NA	NA	NA	NA	NA	NA	NA	NA	NA	NA	NA	NA	NA
94	424	348	Q7Z5L7|PODN_HUMAN	54.4	4	0	0	0	0	0	0	0	0	0	0	0	0	0	0	0	0	0	0	0	0	0	0	2	0	2	0	0	2	0	0	NA	NA	NA	NA	NA	NA	NA	NA	NA	NA	NA	NA	NA	NA
95	222	502	P26447|S10A4_HUMAN	50.31	16	8	8	8	8	8	8	8	8	8	8	8	16	16	16	16	16	16	8	8	8	0	0	8	8	8	8	8	8	8	8	10203000	9705200	9211300	6773600	7430500	4519100	3467000	3779800	3736400	3045700	4113400	3762800	3999200	3504000
96	365	479	Q9NS98|SEM3G_HUMAN	48.38	3	0	0	2	2	2	0	0	0	0	0	0	1	1	1	0	0	0	0	0	0	0	0	0	0	0	0	0	0	0	0	NA	NA	207040	444880	540050	NA	NA	NA	NA	NA	NA	7604800	6617400	7218900
97	319	464	P08311|CATG_HUMAN	47.45	7	4	0	0	0	0	0	4	4	4	0	4	0	4	0	0	0	0	0	0	0	0	4	0	0	0	4	0	7	0	0	607680	NA	NA	NA	NA	NA	944680	941020	2161300	NA	2046400	NA	655590	NA
[truncated: 51 more columns]
