# Supplementary material for: Progressive mechanical and structural changes in anterior cerebral arteries with Alzheimer’s disease
Source: Alzheimers Res Ther. 2023 Oct 27;15:185. doi: 10.1186/s13195-023-01331-5 (PMC10605786; doi:10.1186/s13195-023-01331-5)
Supplement: Supplementary file 4 — Additional file 4. [file 13195_2023_1331_MOESM4_ESM.csv]

Protein	t	df	p.value	bonferroni	FDR
Leiomodin-1	-5.265549473	18.8658478	4.51E-05	0.004058577408	0.00307695948
Collagen alpha-1(XIV) chain	-4.772005664	24.82906553	6.84E-05	0.006085542082	0.00307695948
Collagen alpha-1(XVI) chain	4.251908989	23.67732186	0.0002851483742	0.02509305693	0.008554451226
Myosin light polypeptide 6	-3.989123542	24.89851329	0.0005125611364	0.04459281886	0.01153262557
Collagen alpha-1(VIII) chain	3.609243902	27.99947735	0.001185225809	0.1019294196	0.02002938606
Collagen alpha-1(XXI) chain	3.660604706	22.52446742	0.001335292404	0.1134998543	0.02002938606
Collagen alpha-1(V) chain	3.33509071	27.99467874	0.002413978356	0.2027741819	0.03103686458
Myosin regulatory light polypeptide 9	-3.191647416	27.5299053	0.003521780201	0.2923077567	0.03962002726
Basement membrane-specific heparan sulfate proteoglycan core protein	-3.250843637	19.21769348	0.004159333482	0.3410653455	0.04159333482
Collagen alpha-1(XII) chain	3.06793256	23.71374906	0.005324113759	0.4312532144	0.04791702383
Myosin-11	-2.88838878	20.80463619	0.008847612088	0.707808967	0.07238955345
Sorbin and SH3 domain-containing protein 2	-2.758324828	27.8012881	0.01015345433	0.8021228923	0.0761509075
Decorin	-2.449569236	26.61626905	0.02117729552	1	0.1466120459
Laminin subunit gamma-1	-2.39876094	13.35838431	0.03170090949	1	0.1678283444
Elastin	2.290983831	22.71051766	0.03158509028	1	0.1678283444
Histone H4	-2.346194932	25.02862055	0.02718764305	1	0.1678283444
Tubulointerstitial nephritis antigen-like	-2.353883901	19.50978725	0.02919121228	1	0.1678283444
Biglycan	2.252765916	23.80032495	0.03377158441	1	0.1688579221
Caldesmon	-2.185640343	27.99386636	0.03736822191	1	0.1770073669
Alpha-crystallin B chain	2.071002178	24.74007167	0.0489439369	1	0.220247716
Laminin subunit beta-2	-2.07308148	17.79740744	0.05296678032	1	0.2270004871
Collagen alpha-2(IV) chain	-1.961409569	27.23809471	0.06012715259	1	0.2358992833
ATP synthase subunit alpha mitochondrial	-1.95931598	27.49835049	0.06028537241	1	0.2358992833
Filamin-A	-1.980159645	16.07537156	0.06506728752	1	0.2440023282
Collagen alpha-1(I) chain	1.879248227	27.92209823	0.07068543927	1	0.2544675814
Serine protease HTRA1	1.83804683	22.05246983	0.07956544255	1	0.2754188396
Alpha-actinin-1	-1.803081826	23.37240794	0.0842843654	1	0.2809478847
Collagen alpha-6(IV) chain	1.746607912	27.04173961	0.0920567429	1	0.2958966736
Collagen alpha-2(I) chain	1.711807283	27.95488465	0.09800671881	1	0.3041587825
Collagen alpha-1(XVIII) chain	1.676053963	26.06938227	0.1056818655	1	0.3170455964
Collagen alpha-1(II) chain	1.624312512	25.22265691	0.1167419636	1	0.3283367727
Metalloproteinase inhibitor 3	1.673367917	15.21744593	0.1146814224	1	0.3283367727
Vimentin	-1.632106756	17.34149331	0.1206820887	1	0.3291329693
Prolargin	1.480676321	17.24037157	0.156736748	1	0.4148913917
Collagen alpha-1(III) chain	1.410277989	19.31345188	0.1743604089	1	0.4359010223
Desmin	-1.414966974	19.22453814	0.1730726374	1	0.4359010223
Collagen alpha-1(IV) chain	-1.258818652	26.35486788	0.2191325578	1	0.5183157824
Albumin	1.232489224	22.73107317	0.2303625699	1	0.5183157824
Gelsolin	-1.26353971	24.68280069	0.2181996957	1	0.5183157824
Protein-glutamine gamma-glutamyltransferase 2	-1.236477684	27.02343384	0.2269202979	1	0.5183157824
Transforming growth factor-beta-induced protein ig-h3	-1.209689574	19.71040096	0.2407075091	1	0.5283823371
Alpha-actinin-4	-1.142914961	24.45852901	0.2641384137	1	0.5528478425
Transgelin	-1.150058046	24.4858018	0.2612288102	1	0.5528478425
Integrin beta-1	0.8378653728	27.26116129	0.4093924556	1	0.7867664231
Collagen alpha-1(VI) chain	0.8458693368	15.05729566	0.4108669098	1	0.7867664231
Calponin-1	-0.8520494699	19.14619883	0.4047188829	1	0.7867664231
Talin-1	-0.8429559818	22.61991273	0.408078619	1	0.7867664231
Complement C1q tumor necrosis factor-related protein 5	-0.7208722504	19.05838625	0.4797380781	1	0.8995088964
Histone H2B type 1-K	-0.4338859633	27.86846201	0.6677117796	1	0.9207446725
NADH-cytochrome b5 reductase 3	-0.6028575841	24.72673807	0.5520931402	1	0.9207446725
Fibronectin	0.4107456397	20.8824497	0.6854432562	1	0.9207446725
Galectin-1	0.588781549	25.57136977	0.5611733365	1	0.9207446725
Collagen alpha-3(VI) chain	-0.4266014142	18.19933396	0.6746732915	1	0.9207446725
Myosin-9	-0.4161041935	25.39161011	0.6808298407	1	0.9207446725
Histone H2B type F-S	-0.4338859633	27.86846201	0.6677117796	1	0.9207446725
Histone H2B type 1-D	-0.4338859633	27.86846201	0.6677117796	1	0.9207446725
Actin cytoplasmic 1	-0.650663998	27.99788758	0.5205678316	1	0.9207446725
Histone H2B type 1-C/E/F/G/I	-0.4338859633	27.86846201	0.6677117796	1	0.9207446725
Actin cytoplasmic 2	-0.650663998	27.99788758	0.5205678316	1	0.9207446725
Elongation factor 1-alpha 1	-0.5289327108	27.76929951	0.6010548919	1	0.9207446725
Periostin	0.5354702507	27.30767317	0.5966591727	1	0.9207446725
Histone H2B type 2-F	-0.4338859633	27.86846201	0.6677117796	1	0.9207446725
Putative elongation factor 1-alpha-like 3	-0.5289327108	27.76929951	0.6010548919	1	0.9207446725
Histone H2B type 1-H	-0.4338859633	27.86846201	0.6677117796	1	0.9207446725
Histone H2B type 1-N	-0.4338859633	27.86846201	0.6677117796	1	0.9207446725
Histone H2B type 1-M	-0.4338859633	27.86846201	0.6677117796	1	0.9207446725
Histone H2B type 1-L	-0.4338859633	27.86846201	0.6677117796	1	0.9207446725
Heat shock protein beta-1	-0.2208183917	24.33365181	0.8270761793	1	0.9334718332
Histone H2A type 1-B/E	0.1930498109	14.80089196	0.8495440583	1	0.9334718332
Histone H2B type 1-J	-0.1422310209	25.26044844	0.8880258948	1	0.9334718332
Tubulin beta chain	0.3104607952	26.35728037	0.7586523393	1	0.9334718332
Tropomyosin beta chain	-0.2232984202	18.25953444	0.8257823521	1	0.9334718332
Histone H2A type 1	0.1930498109	14.80089196	0.8495440583	1	0.9334718332
Clusterin	-0.2416088106	25.60262501	0.8110079558	1	0.9334718332
Histone H2A type 1-D	0.1930498109	14.80089196	0.8495440583	1	0.9334718332
Histone H2B type 1-	-0.1422310209	25.26044844	0.8880258948	1	0.9334718332
Histone H2B type 1-B	-0.1422310209	25.26044844	0.8880258948	1	0.9334718332
Lactadherin	0.137259295	23.72212019	0.8919841962	1	0.9334718332
Histone H2A type 2-C	0.1930498109	14.80089196	0.8495440583	1	0.9334718332
Histone H2B type 2-E	-0.1422310209	25.26044844	0.8880258948	1	0.9334718332
Histone H2A type 2-A	0.1930498109	14.80089196	0.8495440583	1	0.9334718332
Histone H2A type 3	0.1930498109	14.80089196	0.8495440583	1	0.9334718332
Histone H2A type 1-C	0.1930498109	14.80089196	0.8495440583	1	0.9334718332
Histone H2A type 1-H	0.1930498109	14.80089196	0.8495440583	1	0.9334718332
Histone H2A type 1-J	0.1930498109	14.80089196	0.8495440583	1	0.9334718332
Histone H2A.J	0.1930498109	14.80089196	0.8495440583	1	0.9334718332
Nidogen-1	0.1159924707	13.59377076	0.9093545873	1	0.9407116421
Prostaglandin-H2 D-isomerase	-0.1001446851	15.25911489	0.9215333855	1	0.9424773261
PDZ and LIM domain protein 7	0.06179471233	22.99927591	0.9512601942	1	0.961948511
Cell surface glycoprotein MUC18	-0.01493681948	20.03972205	0.9882302955	1	0.9882302955
